# Supplementary material for: The genetic basis of adaptive evolution in parasitic environment from the Angiostrongylus cantonensis genome
Source: PLoS Negl Trop Dis. 2019 Nov 21;13(11):e0007846. doi: 10.1371/journal.pntd.0007846 (PMC6871775; doi:10.1371/journal.pntd.0007846)
Supplement: S2 Supporting Information — (XLSX) [file pntd.0007846.s002.xlsx]

## Sheet: Table S1
	Table S1. Genomic data from different insert size libraries of A. cantonensis
	Libraries	Insert size(bp)	Lanes	Total reads	Read length(bp)	Raw base(Gb)	Sequence coverage*	Clean base(Gb)	Sequence coverage*
Illumina	Short insert libraries
	SZAXPI027021-113	250	1	126992294	150	19.05	65.559	17.07	58.745
	SZAIPI017088-142	500	2	132143208	100	13.21	45.4612	11.82	40.6776
	SZAIPI023450-17	500	1	224040140	100	22.4	77.0878	16.78	57.747
	SZAMPI017087-158	800	2	84093214	100	8.41	28.9423	6.22	21.4056
	Mate-paired libraries
	ANGnkvDAODWAAPEI-46	2000	1	232924642	49	11.41	39.2666	8.55	29.4241
	ANGnkvDARDLAAPEI-47	5000	1	108705158	49	5.33	18.3428	4.1	14.1098
	ANGnkvDASDTAAPEI-56	10000	2	184896450	49	9.06	31.1793	6.8	23.4017
	ANGnonDAVDUAAPEI-115	20000	1	227522912	49	11.15	38.3718	6.21	21.3712
	Total					100.02	344.211	77.56	266.882
	* genome size was measured by kmer-21
	Library	Cells number	Average length of subreads(bp)	Total Number of reads	Reads N50(bp)	Total bases (Gb)
PacBio	RSII-20Kb	11	8466	1410908	11569	11.9458

## Sheet: Table S2
Table S2. Assembly quality evaluation based on RNA-seq assembled transcripts
Dataset	Number	Total Length(bp)	Covered by	with >90% sequence in one scaffold		with >70% sequence in one scaffold		with >50% sequence in one scaffold
>0bp	33945	36529668	95.7654	31515	92.8414	32406	95.4662	32858	96.7978
>200bp	33945	36529668	95.7654	31515	92.8414	32406	95.4662	32858	96.7978
>500bp	20024	32233578	95.8066	18615	92.9634	19098	95.3755	19404	96.9037
>1000bp	12702	26931517	95.8194	11810	92.9775	12112	95.3551	12314	96.9454

## Sheet: Table S3
Table S3. Summary of transposable elements in eight nematodes
	Angiostrongylus cantonensis		Necator americanus		Haemonchus contortus		Caenorhabditis elegans		Brugia malayi		Ascaris suum		Meloidogyne hapla		Trichinella spiralis
Type	Length (Bp)	% in genome	Length (Bp)	% in genome	Length (Bp)	% in genome	Length (Bp)	% in genome	Length (Bp)	% in genome	Length (Bp)	% in genome	Length (Bp)	% in genome	Length (Bp)	% in genome
DNA	12312836	4.35343	9169552	3.75686	38576059	10.4303	15169616	15.1263	1203419	1.27938	1483311	0.54377	1411747	2.66279	3617041	5.69385
LINE	124305871	43.9506	26415641	10.8228	37402554	10.113	1704194	1.69933	795926	0.846163	2468799	0.905042	443792	0.837067	400350	0.63022
LINE/RTE(other)	357754	0.126491	97856	0.03	216729	0.07	34577	0.01	927	0	64624	0.02	0	0	61	0
LINE/RTE-BovB	3969127	1.40336	7839121	2.47	8192603	2.58	4295	0	22751	0.01	61338	0.02	1552	0	1487	0
LINE/RTE-RTE	110775416	39.1667	12911753	4.07	16125273	5.08	155235	0.05	36	0	741656	0.23	605	0	149	0
LINE/RTE-X	394486	0.139478	141576	0.04	102397	0.03	11375	0	6047	0	9010	0	2646	0	2740	0
SINE	1337981	0.473068	4836101	1.9814	963581	0.260535	153196	0.152758	287574	0.305725	51040	0.018711	34556	0.065178	28222	0.044426
LTR	40726555	14.3996	12628997	5.17423	28372102	7.67131	4646951	4.63368	6464474	6.8725	3138767	1.15065	2004835	3.78146	4047625	6.37166
Other	3013	0.0010653	694	0.000284	1702	0.00046	131	0.000131	9253	0.009837	1145	0.00042	0	0	1994	0.003139
Unknown	610991	0.216027	17953050	7.35555	33674876	9.10509	1983426	1.97776	1632261	1.73529	3153615	1.15609	2939587	5.54456	5923433	9.32451
Total	154447323	54.6077	58569729	23.9966	121493492	32.8497	19427504	19.372	8970713	9.53693	9237345	3.38634	6444438	12.1553	12975578	20.4258

## Sheet: Table S4
Table S4. Statistics of TE families in A. cantonensis genome
TE superfamily	Total length(bp)	Proportion of genome (%)
LINE/RTE-RTE	110775416	39.1667
LINE/Penelope	14225445	5.02968
LINE/LINE	6365206	2.25054
LINE/RTE-BovB	3969127	1.40336
LINE/L2	542377	0.191768
LINE/RTE-X	394486	0.139478
LINE/RTE	357754	0.126491
LINE/L1	236851	0.0837432
LINE/R2	180045	0.0636583
LINE/Jockey	129876	0.0459201
LINE/CR1	98152	0.0347035
LINE/I	71135	0.0251511
LINE/R2-NeSL	54024	0.0191012
LINE/L1-Tx1	52389	0.0185231
LINE/R1	47985	0.016966
LINE/R2-Hero	25253	0.00892868
LINE/LOA	20066	0.00709471
LINE/R2-Dualen	16665	0.00589223
LINE/DRE	12504	0.00442103
LINE/CRE	5788	0.00204646
LINE/Ambal	4973	0.0017583
LINE/Rex-Babar	3689	0.00130432
LINE/Proto1	2857	0.00101015
LINE/Dong-R4	2050	0.000724816
LINE/CR1-Zenon	1882	0.000665417
LINE/Tad1	1460	0.000516211
LINE/Proto2	112	3.95997e-05
LINE/RTE-RTEX	46	1.62642e-05
LINE/Odin	42	1.48499e-05
LINE/Zorro	41	1.44963e-05
LINE/L2-Hydra	40	1.41428e-05
LTR/LTR	38119733	13.478
LTR/Pao	1306135	0.461809
LTR/Gypsy	774092	0.273695
LTR/Copia	394477	0.139475
LTR/ERV1	206165	0.0728935
LTR/ERVK	80827	0.0285779
LTR/Ngaro	72766	0.0257278
LTR/ERVL	58829	0.0208001
LTR/ERV	35797	0.0126567
LTR/DIRS	20768	0.00734292
LTR/ERV4	5365	0.0018969
LTR/Caulimovirus	718	0.000253862
LTR/ERVL-MaLR	223	7.88459e-05
		0
DNA/CMC-EnSpm	5298872	1.87352
DNA/TcMar-Mariner	3931617	1.3901
DNA/DNA	1445135	0.510955
DNA/TcMar-Marin	975418	0.344877
DNA/Novosib	441527	0.15611
DNA/MULE-MuDR	384238	0.135855
DNA/Helitron	308232	0.108981
DNA/hAT-Tip100	295093	0.104336
DNA/P	213955	0.0756478
DNA/hAT-Charlie	205372	0.0726132
DNA/Ginger	177993	0.0629328
DNA/Sola	177552	0.0627769
DNA/CMC-Chapaev	170025	0.0601156
DNA/hAT-Ac	159557	0.0564144
DNA/hAT	143758	0.0508284
DNA/PIF-Harbinger	108765	0.0384559
DNA/TcMar-Fot1	103484	0.0365887
DNA/CMC-Transib	99642	0.0352303
DNA/Maverick	93251	0.0329707
DNA/Kolobok-T2	80830	0.028579
DNA/Dada	74288	0.0262659
DNA/PiggyBac	69162	0.0244535
DNA/hAT-hATm	61408	0.021712
DNA/Merlin	59813	0.021148
DNA/Crypton-V	56821	0.0200901
DNA/Kolobok-Hydra	56354	0.019925
DNA/IS3EU	52117	0.018427
DNA/hAT-Blackjack	39246	0.0138762
DNA/TcMar-Stowaway	35177	0.0124375
DNA/TcMar-ISRm11	21849	0.00772513
DNA/TcMar-Tigger	20850	0.00737191
DNA/TcMar-Tc1	18473	0.00653148
DNA/CMC-Chapaev-3	16483	0.00582788
DNA/TcMar	16094	0.00569034
DNA/hAT-Tag1	15973	0.00564756
DNA/hAT-Pegasus	14552	0.00514513
DNA/Academ	14097	0.00498426
DNA/PIF-ISL2EU	12505	0.00442138
DNA/Harbinger	11205	0.00396174
DNA/hAT-Tol2	9843	0.00348018
DNA/Zisupton	6963	0.0024619
DNA/hAT-hATw	6472	0.0022883
DNA/hAT-hAT5	2691	0.000951454
DNA/MULE-NOF	2648	0.00093625
DNA/Crypton	2487	0.000879326
DNA/TcMar-Tc2	754	0.000266591
DNA/hAT-hATx	530	0.000187392
DNA/hAT-hobo	489	0.000172895
DNA/TcMar-Ant1	445	0.000157338
DNA/TcMar-Pogo	440	0.00015557
DNA/Zator	213	7.53102e-05
DNA/TcMar-Sagan	185	6.54102e-05
DNA/TcMar-m44	179	6.32888e-05
DNA/TcMar-Tc4	178	6.29353e-05
DNA/Kolobok	164	5.79853e-05
DNA/MuLE-MuDR	129	4.56104e-05
DNA/P-Fungi	108	3.81854e-05
DNA/Academ2	76	2.68712e-05
DNA/TcMar-Mogwai	68	2.40427e-05
DNA/hAT-hAT6	63	2.22748e-05
DNA/hAT-hAT1	48	1.69713e-05
DNA/PIF-HarbS	44	1.5557e-05
DNA/CMC-Mirage	38	1.34356e-05
DNA/hAT-Restless	37	1.3082e-05
		0
		0
SINE/SINE	876164	0.309784
SINE/RTE	295318	0.104415
SINE/5S	47841	0.0169151
SINE/5S-Sauria-RTE	41364	0.014625
SINE/ID	35862	0.0126797
SINE/tRNA-Deu	20489	0.00724427
SINE/tRNA-Mermaid	18796	0.00664568
SINE/tRNA-RTE	12247	0.00433016
SINE/tRNA-L2	11424	0.00403917
SINE/tRNA-V	6729	0.00237917
SINE/tRNA-Tad1	2180	0.00077078
SINE/tRNA-Deu-L2	2131	0.000753455
SINE/B2	1965	0.000694763
SINE/7SL	1262	0.000446204
SINE/B4	1183	0.000418272
SINE/MIR	1071	0.000378672
SINE/tRNA-L1	539	0.000190574
SINE/tRNA-Core	536	0.000189513
SINE/tRNA-C	256	9.05136e-05
SINE/tRNA-V-CR1	195	6.89459e-05
SINE/U	136	4.80854e-05
SINE/tRNA-Core-L2	130	4.5964e-05
SINE/RTE-BovB	122	4.31354e-05
SINE/tRNA-Deu-CR1	112	3.95997e-05
SINE/5S-Deu-L2	83	2.93462e-05
SINE/L1	64	2.26284e-05
Satellite/Satellite	156387	0.0552936
Simple_repeat/Simple_repeat	1932563	0.683294
Unknown/Unknown	610991	0.216027
Other/DNA_virus	3013	0.0010653

## Sheet: Table S5
Table S5. "Unique" gene clusters in A. cantonensis inferred from orthoMCL analysis
Orthomcl cluster ID	Gene number(Angiostrongylus cantonensis)	Ascaris suum	Brugia malayi	Caenorhabditis elegans	Meloidogyne hapla	Trichinella spiralis	Haemonchus contortus	Necator americanus	Description
12064	2	0	0	0	0	0	0	0	Acetylcholine receptor subunit alpha-like
12918	2	0	0	0	0	0	0	0	Ancylostoma secreted protein
13693	2	0	0	0	0	0	0	0	Aspartic protease 6
16081	2	0	0	0	0	0	0	0	Aspartic protease 6
16128	2	0	0	0	0	0	0	0	Aspartic protease 6
12049	2	0	0	0	0	0	0	0	Aspartic protease 6
12430	2	0	0	0	0	0	0	0	Cuticle collagen 34
8578	5	0	0	0	0	0	0	0	Cuticle collagen 3A3
4697	7	0	0	0	0	0	0	0	Extracellular superoxide dismutase [Cu-Zn]
8925	5	0	0	0	0	0	0	0	Myosin-10
13849	2	0	0	0	0	0	0	0	Sperm-specific class P protein 19
3321	8	0	0	0	0	0	0	0	Zinc metalloproteinase nas-31
7895	5	0	0	0	0	0	0	0	Zinc metalloproteinase nas-31
10345	3	0	0	0	0	0	0	0	Zinc metalloproteinase nas-31
11026	3	0	0	0	0	0	0	0	Zinc metalloproteinase nas-31
13806	2	0	0	0	0	0	0	0	Zinc metalloproteinase nas-31
13807	2	0	0	0	0	0	0	0	Zinc metalloproteinase nas-31
13834	2	0	0	0	0	0	0	0	Zinc metalloproteinase nas-31
149	25	0	0	0	0	0	0	0	Glucose-dependent insulinotropic receptor
13879	2	0	0	0	0	0	0	0	26S proteasome regulatory subunit 8
16150	2	0	0	0	0	0	0	0	40S ribosomal protein S6
12838	2	0	0	0	0	0	0	0	60 kDa SS-A/Ro ribonucleoprotein homolog
11050	3	0	0	0	0	0	0	0	60S ribosomal protein L35
16193	2	0	0	0	0	0	0	0	Alpha-(1,3)-fucosyltransferase fut-6
12058	2	0	0	0	0	0	0	0	Anillin-like protein 2
7776	5	0	0	0	0	0	0	0	Barrier-to-autointegration factor 1
13840	2	0	0	0	0	0	0	0	BTB and MATH domain-containing protein 40
12055	2	0	0	0	0	0	0	0	DExH-box ATP-dependent RNA helicase DExH9
10233	3	0	0	0	0	0	0	0	DNA-directed RNA polymerase II subunit RPB2
10968	3	0	0	0	0	0	0	0	DNA-directed RNA polymerase II subunit RPB4
16190	2	0	0	0	0	0	0	0	Ectonucleotide pyrophosphatase/phosphodiesterase C27A7.1
14274	2	0	0	0	0	0	0	0	Extracellular serine/threonine protein kinase CeFam20
13863	2	0	0	0	0	0	0	0	F-box/SPRY domain-containing protein 1
13874	2	0	0	0	0	0	0	0	Folate transporter 1
12063	2	0	0	0	0	0	0	0	Four and a half LIM domains protein 3
13658	2	0	0	0	0	0	0	0	Galactoside 2-alpha-L-fucosyltransferase
13847	2	0	0	0	0	0	0	0	G-protein-signaling modulator 2
12432	2	0	0	0	0	0	0	0	Hexokinase-2
16154	2	0	0	0	0	0	0	0	Histone H1.2
11057	3	0	0	0	0	0	0	0	Histone H2A
12060	2	0	0	0	0	0	0	0	Histone H2B
13870	2	0	0	0	0	0	0	0	Histone H3
16213	2	0	0	0	0	0	0	0	Histone H3
16169	2	0	0	0	0	0	0	0	Histone H3, embryonic
12429	2	0	0	0	0	0	0	0	Histone H3.3 type c
7523	6	0	0	0	0	0	0	0	Histone H4
7524	6	0	0	0	0	0	0	0	Histone H4
12418	2	0	0	0	0	0	0	0	Histone H4
12022	3	0	0	0	0	0	0	0	Importin subunit alpha-1
13701	2	0	0	0	0	0	0	0	Inositol hexakisphosphate kinase 3
13775	2	0	0	0	0	0	0	0	Leucyl-cystinyl aminopeptidase
12421	2	0	0	0	0	0	0	0	Lissencephaly-1 homolog
16179	2	0	0	0	0	0	0	0	M-line assembly protein unc-89
8956	4	0	0	0	0	0	0	0	NADH-ubiquinone oxidoreductase chain 1
12435	2	0	0	0	0	0	0	0	NADH-ubiquinone oxidoreductase chain 5
16074	2	0	0	0	0	0	0	0	oxidoreductase, FAD/FMN-binding protein
13835	2	0	0	0	0	0	0	0	Phosphoglycerate kinase 2
13770	2	0	0	0	0	0	0	0	PR domain zinc finger protein 14
12890	2	0	0	0	0	0	0	0	Protein EFR3 homolog
13842	2	0	0	0	0	0	0	0	Ras-related protein ced-10
13855	2	0	0	0	0	0	0	0	Receptor-type tyrosine-protein phosphatase F
12054	2	0	0	0	0	0	0	0	Regulator of telomere elongation helicase 1 homolog
13643	2	0	0	0	0	0	0	0	Rho guanine nucleotide exchange factor 12
12422	2	0	0	0	0	0	0	0	Serine/threonine-protein kinase PLK1
16189	2	0	0	0	0	0	0	0	Tau-tubulin kinase homolog Asator
8276	5	0	0	0	0	0	0	0	TBC domain-containing protein kinase-like protein
16054	2	0	0	0	0	0	0	0	Testicular acid phosphatase homolog
10192	4	0	0	0	0	0	0	0	Transmembrane protein 144 homolog
16202	2	0	0	0	0	0	0	0	Tubulin polyglutamylase TTLL11
13666	2	0	0	0	0	0	0	0	Uncharacterized protein C28H8.8
16192	2	0	0	0	0	0	0	0	Uncharacterized protein R10E12.2
10098	4	0	0	0	0	0	0	0	Uncharacterized protein ZC412.3
16209	2	0	0	0	0	0	0	0	Uncharacterized protein ZK673.1
12014	3	0	0	0	0	0	0	0	Uncharacterized protein ZK675.4
241	20	0	0	0	0	0	0	0	Craniofacial development protein 2
16178	2	0	0	0	0	0	0	0	Craniofacial development protein 2
16185	2	0	0	0	0	0	0	0	Craniofacial development protein 2
620	14	0	0	0	0	0	0	0	Histone-lysine N-methyltransferase SETMAR
624	14	0	0	0	0	0	0	0	Histone-lysine N-methyltransferase SETMAR
947	12	0	0	0	0	0	0	0	Histone-lysine N-methyltransferase SETMAR
7721	6	0	0	0	0	0	0	0	Histone-lysine N-methyltransferase SETMAR
12020	3	0	0	0	0	0	0	0	Histone-lysine N-methyltransferase SETMAR
16195	2	0	0	0	0	0	0	0	Histone-lysine N-methyltransferase SETMAR
16196	2	0	0	0	0	0	0	0	Histone-lysine N-methyltransferase SETMAR
16197	2	0	0	0	0	0	0	0	Histone-lysine N-methyltransferase SETMAR
16198	2	0	0	0	0	0	0	0	Histone-lysine N-methyltransferase SETMAR
16200	2	0	0	0	0	0	0	0	Histone-lysine N-methyltransferase SETMAR
16201	2	0	0	0	0	0	0	0	Histone-lysine N-methyltransferase SETMAR
16208	2	0	0	0	0	0	0	0	Histone-lysine N-methyltransferase SETMAR
16204	2	0	0	0	0	0	0	0	Retrovirus-related Pol polyprotein from type-1 retrotransposable element R1 (Fragment)
10198	4	0	0	0	0	0	0	0	Transposon TX1 uncharacterized 149 kDa protein
4699	7	0	0	0	0	0	0	0
8957	4	0	0	0	0	0	0	0
9520	4	0	0	0	0	0	0	0
9650	4	0	0	0	0	0	0	0
10099	4	0	0	0	0	0	0	0
10196	4	0	0	0	0	0	0	0
10201	4	0	0	0	0	0	0	0
11047	3	0	0	0	0	0	0	0
11054	3	0	0	0	0	0	0	0
11773	3	0	0	0	0	0	0	0
11789	3	0	0	0	0	0	0	0
12015	3	0	0	0	0	0	0	0
12017	3	0	0	0	0	0	0	0
12023	3	0	0	0	0	0	0	0
12024	3	0	0	0	0	0	0	0
12050	2	0	0	0	0	0	0	0
12051	2	0	0	0	0	0	0	0
12052	2	0	0	0	0	0	0	0
12053	2	0	0	0	0	0	0	0
12057	2	0	0	0	0	0	0	0
12065	2	0	0	0	0	0	0	0
12419	2	0	0	0	0	0	0	0
12427	2	0	0	0	0	0	0	0
12428	2	0	0	0	0	0	0	0
12431	2	0	0	0	0	0	0	0
12818	2	0	0	0	0	0	0	0
12833	2	0	0	0	0	0	0	0
13627	2	0	0	0	0	0	0	0
13632	2	0	0	0	0	0	0	0
13636	2	0	0	0	0	0	0	0
13740	2	0	0	0	0	0	0	0
13744	2	0	0	0	0	0	0	0
13745	2	0	0	0	0	0	0	0
13766	2	0	0	0	0	0	0	0
13776	2	0	0	0	0	0	0	0
13823	2	0	0	0	0	0	0	0
13824	2	0	0	0	0	0	0	0
13826	2	0	0	0	0	0	0	0
13832	2	0	0	0	0	0	0	0
13844	2	0	0	0	0	0	0	0
13845	2	0	0	0	0	0	0	0
13846	2	0	0	0	0	0	0	0
13853	2	0	0	0	0	0	0	0
15234	2	0	0	0	0	0	0	0
15250	2	0	0	0	0	0	0	0
15264	2	0	0	0	0	0	0	0
15292	2	0	0	0	0	0	0	0
16044	2	0	0	0	0	0	0	0
16063	2	0	0	0	0	0	0	0
16064	2	0	0	0	0	0	0	0
16066	2	0	0	0	0	0	0	0
16103	2	0	0	0	0	0	0	0
16126	2	0	0	0	0	0	0	0
16135	2	0	0	0	0	0	0	0
16161	2	0	0	0	0	0	0	0
16177	2	0	0	0	0	0	0	0
16180	2	0	0	0	0	0	0	0
16181	2	0	0	0	0	0	0	0
16182	2	0	0	0	0	0	0	0
16184	2	0	0	0	0	0	0	0
16187	2	0	0	0	0	0	0	0
16188	2	0	0	0	0	0	0	0
16191	2	0	0	0	0	0	0	0
16194	2	0	0	0	0	0	0	0
16203	2	0	0	0	0	0	0	0
16206	2	0	0	0	0	0	0	0
16207	2	0	0	0	0	0	0	0
16212	2	0	0	0	0	0	0	0

## Sheet: Table S6
Table S6. Significantly expanded gene families in A.cantonensis lineage with P<0.05
OrthoMCL ID	Angiostrongylus cantonensis	Ascaris suum	Brugia malayi	Caenorhabditis elegans	Meloidogyne hapla	Trichinella spiralis	Haemonchus contortus	Necator americanus	Best hit in Swissprot
34	9	5	3	16	1	13	1	5	Histone H2B
51	11	7	2	17	2	1	2	3	Histone H2A
213	8	2	1	2	1	1	4	2	Neprilysin-1
233	6	3	2	2	2	1	1	3	Poly(A) RNA polymerase gld-2
251	4	2	1	4	3	1	3	1	Acetylcholine receptor subunit beta-type
257	5	2	1	1	1	5	2	2	DNA topoisomerase 2-binding protein
258	7	2	2	2	1	2	1	2
329	4	1	2	1	3	1	2	3	Plectin
414	6	3	1	1	1	2	1	1	Legumain
466	4	2	1	1	1	3	2	1	Phospholipase A2
481	3	1	1	5	1	1	2	1	Probable arginine kinase F46H5.3
489	3	1	2	3	1	3	1	1	Testicular acid phosphatase homolog
716	7	1	1	1	0	1	1	1	Nuclear pore complex protein Nup50
733	4	1	0	1	0	2	2	3	Ancylostoma secreted protein
826	4	1	1	1	2	1	1	1	Rho guanine nucleotide exchange factor 12
865	4	1	1	1	1	2	1	1	Plasma alpha-L-fucosidase
892	2	1	1	4	1	2	1	0	UPF0057 membrane protein ZK632.10
1001	4	1	1	1	1	1	1	1	Pyruvate dehydrogenase E1 component subunit beta, mitochondrial
1005	3	2	1	1	0	1	2	1	Fructose-1,6-bisphosphatase 1
1207	6	1	1	0	0	1	2	0	Cellular tumor antigen p53
1795	5	1	0	1	0	1	1	1	Sodium-dependent high-affinity dicarboxylate transporter 3
1880	3	2	1	1	0	1	0	1	Ubiquitin carboxyl-terminal hydrolase 7
2870	3	1	0	1	0	1	2	1	Kinesin-like protein KIF15
3323	2	2	1	1	1	1	0	0	Transmembrane protein 41 homolog
6426	2	0	3	0	0	1	0	0
7791	3	0	0	0	0	1	1	0	26S proteasome regulatory subunit 8

## Sheet: Table S7
Table S7. The contracted gene families in A.cantonensis lineage
orthomc clusterID	A. cantonensis	A. suum	B. malayi	C. elegans	M. hapla	T. spiralis	H. contortus	N. americanus	best hit in Swissprot
2	8	0	1	1	15	160	45	10	Uncharacterized protein K02A2.6
8	0	0	0	1	29	23	74	4	Uncharacterized protein K02A2.6
30	0	0	0	0	0	58	2	0
31	0	0	0	1	5	2	50	2	Retrovirus-related Pol polyprotein from transposon opus
38	0	0	0	2	36	1	12	1	Probable RNA-directed DNA polymerase from transposon X-element
84	1	7	10	4	1	2	7	3	Serine protease inhibitor
91	3	1	3	2	5	5	7	7	Muscle M-line assembly protein unc-89
95	2	7	4	5	3	2	6	3	Sodium/potassium-transporting ATPase subunit alpha-B
115	1	12	1	2	1	2	7	3	Maltase-glucoamylase, intestinal
132	3	1	1	8	1	2	6	5	Cuticle collagen 34
135	0	0	0	0	0	26	1	0	Mariner Mos1 transposase
139	2	1	3	1	1	2	11	5	NAD-dependent malic enzyme, mitochondrial
151	3	3	1	3	0	2	7	6	Proteasome activator complex subunit 4
163	2	5	2	2	1	3	4	5	Cytoplasmic dynein 2 heavy chain 1
175	1	2	4	3	2	3	4	4
177	2	2	2	2	1	4	6	4	Voltage-dependent calcium channel type A subunit alpha-1
190	1	1	3	1	3	4	5	4	Neurobeachin
194	1	3	1	5	2	1	6	3	ATP-binding cassette sub-family B member 9
203	1	3	0	2	5	1	5	5	UDP-glucuronosyltransferase 2B31
232	2	2	1	2	0	2	6	5	Plexin-A1
245	1	1	3	1	2	2	6	3	Tyrosine-protein phosphatase Lar-like
247	1	3	4	1	1	2	4	3	Sushi, von Willebrand factor type A, EGF and pentraxin domain-containing protein 1
260	1	1	4	1	3	3	3	3	(DL)-glycerol-3-phosphatase 2
268	0	0	0	0	0	9	8	2	Uncharacterized protein K02A2.6
279	1	3	1	2	1	3	4	3	Cyclin-G-associated kinase
281	1	4	2	4	0	1	3	3	Fanconi anemia group J protein homolog
294	1	3	2	1	2	1	5	3	CCR4-NOT transcription complex subunit 1
327	1	1	2	2	2	2	3	4	Anaphase-promoting complex subunit 1
351	1	2	2	2	1	1	5	3	Transcription initiation factor TFIID subunit 1
365	1	0	0	2	0	2	7	5	Transthyretin-like protein 2
487	1	2	1	2	1	1	3	4	Integrin alpha pat-2
535	0	1	6	1	1	3	1	1	Probable endochitinase
557	1	2	2	1	0	1	3	4	Microtubule cross-linking factor 1
590	1	0	2	1	2	1	3	4	Titin homolog
596	0	2	3	2	1	3	2	1	ATP-dependent 6-phosphofructokinase
615	0	0	0	6	0	1	2	5
676	0	1	1	3	0	1	6	1	Thymus-specific serine protease
702	0	1	1	1	1	2	6	1	Probable NADH dehydrogenase [ubiquinone] iron-sulfur protein 8, mitochondrial
927	0	2	0	2	2	2	1	3	Sodium/nucleoside cotransporter 2
986	0	2	4	1	0	1	2	1
1144	0	1	1	1	2	2	3	1	Laminin subunit alpha-1
1155	0	3	1	1	2	1	1	2	CRAL-TRIO domain-containing protein C34C12.6
1539	0	1	1	3	1	1	2	1	Warthog protein
1698	0	1	1	1	2	1	3	1	U3 small nucleolar ribonucleoprotein protein MPP10
1743	0	2	1	0	0	5	1	1
1791	0	2	0	2	1	2	2	1	N-acyl-phosphatidylethanolamine-hydrolyzing phospholipase D
1793	0	0	0	0	5	1	4	0
2040	0	1	1	1	1	1	3	1	General transcription factor IIH subunit 2
2146	0	1	1	0	0	1	1	5	Piezo-type mechanosensitive ion channel component 1
2196	0	1	1	1	1	1	3	1	GrpE protein homolog, mitochondrial
2220	0	2	1	1	1	2	2	0	Lipoyltransferase 1, mitochondrial
3081	0	2	1	0	1	1	1	2	Mitochondrial RNA pseudouridine synthase Rpusd4
3192	0	0	1	3	1	1	1	1	Ubiquitin carboxyl-terminal hydrolase isozyme L3
3580	0	3	1	1	0	2	1	0	Peroxiredoxin
3919	0	1	2	1	0	1	2	1	Polynucleotide 5'-hydroxyl-kinase nol-9
4089	0	1	1	1	0	3	2	0	Uncharacterized protein T20B12.3
4148	0	1	1	1	1	1	3	0
4244	0	1	1	1	0	1	3	1	Probable tyrosyl-DNA phosphodiesterase
4561	0	0	0	0	1	1	4	2	Transthyretin-like protein 46
4890	0	1	1	1	1	1	2	0	Probable DNA-directed RNA polymerases I, II, and III subunit RPABC2
4932	0	1	1	1	1	1	2	0	CID domain-containing protein 1
5088	0	1	1	1	1	1	2	0	Protein archease-like
5174	0	1	1	1	1	1	2	0	Golgi SNAP receptor complex member 1
5291	0	1	1	1	1	1	2	0	Uncharacterized protein F37A4.2
5394	0	1	1	1	1	1	2	0	Probable DNA-directed RNA polymerases I and III subunit RPAC2
5433	0	1	1	1	1	1	2	0	Protein FAM32A
5457	0	1	1	1	1	1	2	0	WD repeat-containing protein 5
5522	0	1	1	1	1	1	2	0	RNA-binding protein 8A-A
5707	0	1	1	1	1	1	2	0	Protein YIPF1
5825	0	1	1	1	1	1	2	0	Ras-related protein Rab-43
5840	0	0	1	0	0	3	1	2	Filamin-A
5939	0	1	1	1	1	1	2	0	Probable 28S ribosomal protein S23, mitochondrial
5966	0	1	1	0	0	2	2	1	Protein pat-12
6159	0	1	0	2	0	1	2	1
6191	0	1	0	2	0	1	2	1	Solute carrier family 22 member 5
6470	0	1	1	0	0	1	2	1	tRNA (cytosine-5-)-methyltransferase
6505	0	0	1	0	0	1	3	1	Probable glutamine--tRNA ligase
6538	0	1	1	1	0	1	2	0	Mitochondrial-processing peptidase subunit beta
7070	0	1	1	1	0	1	2	0	CDK5 and ABL1 enzyme substrate 1
7198	0	0	1	0	0	2	2	1	Tyrosine-protein phosphatase 1
7353	0	1	0	1	1	1	2	0	Cyclin-dependent kinase 2-associated protein 1
7361	0	1	0	1	0	1	2	1	Cysteine protease ATG4D
7362	0	1	0	0	1	1	1	2	Phorbol ester/diacylglycerol-binding protein unc-13
7395	0	0	0	1	0	1	4	0	Uncharacterized protein ZK1307.1
7819	0	0	1	1	0	1	2	0
7835	0	0	1	0	0	1	2	1
7931	0	0	1	0	1	2	1	0
8139	0	0	1	0	0	1	2	1	GTPase-activating protein pac-1
8302	0	0	0	1	0	1	1	2	Solute carrier family 46 member 3
8367	0	0	0	0	0	2	2	1	Tryptase beta-2
8382	0	0	0	0	0	2	2	1	Centaurin-gamma-1A
8393	0	0	0	1	0	1	2	1
8401	0	1	0	0	0	1	2	1	Calmodulin-binding transcription activator 2
8404	0	1	0	1	0	1	2	0	Neuropilin and tolloid-like protein 2
8407	0	0	0	0	0	1	4	0	Failed axon connections
8419	0	1	0	1	0	1	2	0	Probable glutathione reductase 2
8426	0	1	0	0	1	1	2	0	Protein NipSnap
8434	0	1	0	0	0	1	2	1	5'-nucleotidase domain-containing protein 3
9082	0	0	1	0	0	1	2	0
9129	0	0	1	0	0	1	2	0	Hsc70-interacting protein
9369	0	1	0	1	0	1	1	0
9439	0	0	0	0	1	1	2	0	Electrogenic sodium bicarbonate cotransporter 1
9442	0	0	0	0	1	2	1	0	Major facilitator superfamily domain-containing protein 8
9452	0	0	0	0	0	1	2	1	Probable amino acid transporter skat-1
9462	0	1	0	1	0	1	1	0
9466	0	1	0	1	0	1	1	0	Mitochondrial intermembrane space import and assembly protein 40
10803	0	0	0	1	0	1	1	0
10815	0	1	0	0	0	1	1	0	Synaptotagmin-12
10819	0	0	0	1	0	1	1	0	Cuticle collagen sqt-
10849	0	0	0	0	1	1	1	0	G protein-coupled receptor kinase 2
10850	0	1	0	0	0	1	1	0	Mitochondrial import inner membrane translocase subunit Tim10B
10851	0	0	0	1	0	1	1	0	Probable enoyl-CoA hydratase, mitochondrial
13057	0	0	0	0	0	1	1	0	Structural maintenance of chromosomes protein 6 homolog smc-6
13066	0	0	0	0	0	1	1	0	Ubiquitin-like modifier-activating enzyme ATG7
13228	0	0	0	0	0	1	1	0	Ecotropic viral integration site 5 protein homolog
13254	0	0	0	0	0	1	1	0	Phosphatidylinositol 4-kinase alpha
13416	0	0	0	0	0	1	1	0	Proton-coupled folate transporter
13429	0	0	0	0	0	1	1	0	Muscle M-line assembly protein unc-89
13547	0	0	0	0	0	1	1	0	Glycoprotein 3-alpha-L-fucosyltransferase A

## Sheet: Table S8
Table S8. Specific primers for PCR and qPCR in A. cantonensis
GeneID	Forword primer	Reverse primer	Type
P51547-D1	CGGTCTTCACGTACCATGTG	CATCGTAAAACCGCCGTACT	PCR
P51547-D4	CAAGAGCTCGTGCCCTTATC	TGTTTCCAAGATCACCGACA	PCR
P51547-D5	GTCCACGAGTATGGCGATTT	GAAGCTGCACGAAATGAACA	PCR
P51547-D7	CAATTTACCGCTTCGCTCTC	TTGCGTTCTGTCAAGTCCAG	PCR
P51547-D8	CCTGGCGGTAATCCAACTAA	CCACGATTCCCAGTGAAAGT	PCR
P51547-D9	GTTGGACGATCTTTCGTGGT	CCCACTAACCAAGTGGGAGA	PCR
P51547-D10	TGCTGCTCTTCGTCTTGCTA	ACGGTGCCCTCATAGAAATG	PCR
P41963-D3	AATATATGATGGGCCGGACA	AGGCTTTCTCGAAGTGGACA	PCR
P51547-D6	GCAGCAAAACGACACTGAAA	AGACTGCCGAATTCATGGAC	PCR
P51547-D2	ACCCAGTTCGAAACCATCTG	CATGAAGAGGCCGTACCATT	PCR
EC-SOD qPCR
P51547-D1	TGGGAAATGGTTGCGCAAAT	GAGTTGCCACGACCCAGATC	qPCR
P51547-D6	GCATAGCAGCAGGTCTCCAC	AGACCGTCCAAGGACACCTC	qPCR
P51547-D2	GATTAACGGCAGCGTATCT	CGGTGTGATGAGGTTTCCA	qPCR
P51547-D4	AAACTCACGCCACAAACGAC	TCCAGTGAACGCAATCAGGG	qPCR
P51547-D5	GTCTCAAAGGCACGGGCAAT	GGTCCACCATGGTTTCGCTT	qPCR
P51547-D7	CAGGTCAACACGGCTTTCAC	CCGGTGAAGGCAATGAGAGA	qPCR
P51547-D8	AAGTCTAACTGGGCTGCCAC	CCCCGACGTGTCTTGAAGAA	qPCR
P51547-D9	GGCCAAACGACTCACCTTTG	CGGAGTTGCCTGTTGAGAGA	qPCR
P51547-D10	GCCACTGGAGCGCACTATAA	AAGCTCGTCCGACAATACCG	qPCR
P41963-D3	GCATGTCCATCAAAACGGCA	TATTCGAAACGCCGTCCTCC	qPCR
MTP-1 subclade I
Q7JLI1-D1-D7	TGGAGGCACTCAGGTCATTT	ACCCAAGGAGTGACCGATTT	qPCR
Q7JLI1-D20-D24	ACATTCCCAGTGACCCGAAC	TCCCGAATTCTTGCAGCCAT	qPCR
Q7JLI1-D20-D6	GCAATGCAGCTACCGACAGA	GACTCGCATCCCTGTCCAAG	qPCR
Q7JLI1-D2-D1	CACCTGCAATGAAAGACCGC	TACGCCTGCCACTACACATC	qPCR
Q7JLI1-D20-D23	TGCGAGAAGGGTGTTCAGAA	GTCTCCAACCGTTTCGCATC	qPCR
Q7JLI1-D4-D58	ATGCAACTAACTCGGCCAGA	ACCGATTCCCCAGTGAGAGA	qPCR
Q7JLI1-D1-D35	CGTCAGGGTCGTTGTGGAAA	ACGGAGGGTTCATGCGATTT	qPCR
Q7JLI1-D4-D5	GCCTACGCTGGTGTTGAGAT	GGTGGTAGCCTCGTAAACCC	qPCR
Q7JLI1-D4-D6	GCAAGCCTTATGTGGTCCCT	TTTGCAGAGTCTTCCGCCAT	qPCR
Q7JLI1-D8-D2	TACGCAAAACTTCAAGGCCG	CACTTCTTGCGCCGTATTGC	qPCR
Q7JLI1-D1-D6	GCAAAGGATGCGAGACGATT	GCCCAATCAGCCTTGAAGTT	qPCR
Q7JLI1-D20-D1	AATGCAACTGAGGCAGCAAA	ATGACCAGCATCCACCACTT	qPCR
Q7JLI1-D4-D24	GCGTGAGAATACCTGCCTTG	ATGTGACCAACACGACGAAC	qPCR
Q7JLI1-D4-D1	GTCTCCAAGAACCGTGAACC	TGCAGGTTGACCATGAGTTT	qPCR
MTP-1 subclade II
Q7JLI1-D23-D29	GGTCGTGGTCAAAGATTCCG	GTGTGAAAGAGCCCAAGAGC	qPCR
Q7JLI1-D13-D1	GGTTCGGCCGTACATGAGAT	GCTGTAGTTCACGCTCGTTT	qPCR
Q7JLI1-D25-D10	GGGCTAGGCTTTGGTACCAG	ACCGTGAGAGATCGACCTGA	qPCR
Q7JLI1-D14-D1	ACGAACAGCCCACCATGATT	TTATCGCACAGAGTACCGCC	qPCR
Q7JLI1-D18-D40	GACTGACTCCACCTGCATCA	CTGTTCTCCGCCTACTCGTC	qPCR
Q7JLI1-D14-D41	TGGCGAATGTTTACGGACTCA	GGTGATACGGGTTTGTTGCA	qPCR
Q7JLI1-D14-D29	GGAGCGCTGTACACGAGATT	TTCTGCAACTATGGTGGGGC	qPCR
Q7JLI1-D14-D50	CCACGTTCTTGGTCTTTCCC	CGCAAACATCAGCGGAACTA	qPCR
Q7JLI1-D23-D34	AAATGGGTGCCGAGGTATGG	GCCAATTCGTCCAACATCCG	qPCR
internal control
β-actin	GGCATCCTGACCCTGAAGTA	CTCTCAGCTGTGGTGGTGAA	qPCR

## Sheet: Table S9
Table S9. The connection between important gene annotation and accession in public database
Gene class	Species	Taxonomy	GeneID in this study	GeneID in database	Database used	BioProject ID
SOD	Angiostrongylus cantonensis	Nematoda	P51547-D10	Angca_04091	This study	PRJNA350391
SOD	Angiostrongylus cantonensis	Nematoda	P51547-D9	Angca_04084	This study	PRJNA350391
SOD	Angiostrongylus cantonensis	Nematoda	P51547-D4	Angca_04090	This study	PRJNA350391
SOD	Angiostrongylus cantonensis	Nematoda	P51547-D6	Angca_04648	This study	PRJNA350391
SOD	Angiostrongylus cantonensis	Nematoda	P51547-D5	Angca_04085	This study	PRJNA350391
SOD	Angiostrongylus cantonensis	Nematoda	P51547-D1	Angca_04089	This study	PRJNA350391
SOD	Angiostrongylus cantonensis	Nematoda	P51547-D8	NA	This study	PRJNA350391
SOD	Angiostrongylus cantonensis	Nematoda	Q27666-D1	Angca_13003	This study	PRJNA350391
SOD	Angiostrongylus cantonensis	Nematoda	P51547-D2	Angca_04647	This study	PRJNA350391
SOD	Angiostrongylus cantonensis	Nematoda	P51547-D7	Angca_04088	This study	PRJNA350391
SOD	Angiostrongylus cantonensis	Nematoda	P41963-D3	Angca_04646	This study	PRJNA350391
SOD	Angiostrongylus cantonensis	Nematoda	P31161-D1	Angca_01437	This study	PRJNA350391
SOD	Angiostrongylus cantonensis	Nematoda	P51547-D3	Angca_04083	This study	PRJNA350391
SOD	Ascaris suum	Nematoda	Q27666-D2	GS_11776	Wormbase W246	PRJNA80881
SOD	Ascaris suum	Nematoda	P31161-D1	GS_03358	Wormbase W246	PRJNA80881
SOD	Ascaris suum	Nematoda	P51547-D1	GS_08490	Wormbase W246	PRJNA80881
SOD	Brugia malayi	Nematoda	P41963-D1	Bm11557	Wormbase W246	PRJNA10729
SOD	Brugia malayi	Nematoda	P41962-D1	Bm13727	Wormbase W246	PRJNA10729
SOD	Brugia malayi	Nematoda	P41981-D1	Bm13778	Wormbase W246	PRJNA10729
SOD	Caenorhabditis elegans	Nematoda	P34461-D1	F55H2.1b	Wormbase W246	PRJNA13758
SOD	Caenorhabditis elegans	Nematoda	P41977-D1	C08A9.1	Wormbase W246	PRJNA13758
SOD	Caenorhabditis elegans	Nematoda	P34697-D2	ZK430.3	Wormbase W246	PRJNA13758
SOD	Caenorhabditis elegans	Nematoda	P34697-D1	C15F1.7b	Wormbase W246	PRJNA13758
SOD	Caenorhabditis elegans	Nematoda	P31161-D1	F10D11.1	Wormbase W246	PRJNA13758
SOD	Haemonchus contortus	Nematoda	Q27666-D1	HCOI00117100.t1	Wormbase W246	PRJEB506
SOD	Haemonchus contortus	Nematoda	P31161-D1	HCOI02177000.t1	Wormbase W246	PRJEB506
SOD	Haemonchus contortus	Nematoda	P51547-D2	HCOI01346400.t1	Wormbase W246	PRJEB506
SOD	Haemonchus contortus	Nematoda	P51547-D1	HCOI00957400.t1	Wormbase W246	PRJEB506
SOD	Meloidogyne hapla	Nematoda	P31161-D1	MhA1_Contig1330.frz3.gene6	Wormbase W246	PRJNA29083
SOD	Meloidogyne hapla	Nematoda	P41962-D1	MhA1_Contig1603.frz3.gene4	Wormbase W246	PRJNA29083
SOD	Meloidogyne hapla	Nematoda	P41962-D2	NA	Wormbase W246	PRJNA29083
SOD	Necator americanus	Nematoda	P31161-D1	NECAME_04374	Wormbase W246	PRJNA72135
SOD	Necator americanus	Nematoda	P51547-D1	NECAME_16159	Wormbase W246	PRJNA72135
SOD	Necator americanus	Nematoda	P34697-D3	NECAME_17534	Wormbase W246	PRJNA72135
SOD	Necator americanus	Nematoda	Q27666-D3	NECAME_17534	Wormbase W246	PRJNA72135
SOD	Necator americanus	Nematoda	Q27666-D1	NECAME_11252	Wormbase W246	PRJNA72135
SOD	Necator americanus	Nematoda	Q27666-D2	NECAME_18450	Wormbase W246	PRJNA72135
SOD	Necator americanus	Nematoda	P51547-D2	NECAME_17472	Wormbase W246	PRJNA72135
SOD	Trichinella spiralis	Nematoda	P41962-D1	EFV61955	Wormbase W246	PRJNA12603
SOD	Trichinella spiralis	Nematoda	P31161-D2	EFV57014	Wormbase W246	PRJNA12603
SOD	Trichinella spiralis	Nematoda	P31161-D1	EFV49687	Wormbase W246	PRJNA12603
SOD	Trichinella spiralis	Nematoda	P24706-D2	EFV59962	Wormbase W246	PRJNA12603
SOD	Opisthorchis viverrini	Platyhelminthes	P41962-D2	T265_01626	Wormbase WBPS5	PRJNA222628
SOD	Opisthorchis viverrini	Platyhelminthes	P24706-D3	T265_14349	Wormbase WBPS5	PRJNA222628
SOD	Opisthorchis viverrini	Platyhelminthes	Q27666-D3	T265_14350	Wormbase WBPS5	PRJNA222628
SOD	Opisthorchis viverrini	Platyhelminthes	P34697-D1	T265_08951	Wormbase WBPS5	PRJNA222628
SOD	Opisthorchis viverrini	Platyhelminthes	P31161-D1	T265_09387	Wormbase WBPS5	PRJNA222628
SOD	Clonorchis sinensis	Platyhelminthes	P41962-D1	csin112034	Wormbase WBPS5	PRJDA72781
SOD	Clonorchis sinensis	Platyhelminthes	P31161-D1	csin112807	Wormbase WBPS5	PRJDA72781
SOD	Clonorchis sinensis	Platyhelminthes	P24706-D3	csin105945	Wormbase WBPS5	PRJDA72781
SOD	Clonorchis sinensis	Platyhelminthes	Q27666-D2	NA	Wormbase WBPS5	PRJDA72781
SOD	Clonorchis sinensis	Platyhelminthes	Q27666-D3	csin105946	Wormbase WBPS5	PRJDA72781
SOD	Clonorchis sinensis	Platyhelminthes	P34461-D1	csin109998	Wormbase WBPS5	PRJDA72781
SOD	Schistosoma haematobium	Platyhelminthes	P31161-D1	A_00564	Wormbase WBPS5	PRJNA78265
SOD	Schistosoma haematobium	Platyhelminthes	P34697-D1	A_07090	Wormbase WBPS5	PRJNA78265
SOD	Schistosoma haematobium	Platyhelminthes	P41962-D3	A_08032	Wormbase WBPS5	PRJNA78265
SOD	Schistosoma haematobium	Platyhelminthes	P34461-D1	A_04824	Wormbase WBPS5	PRJNA78265
SOD	Schistosoma japonicum	Platyhelminthes	P41962-D1	Sjp_0014620	Wormbase WBPS5	PRJEA34885
SOD	Schistosoma japonicum	Platyhelminthes	Q27666-D2	Sjp_0042990	Wormbase WBPS5	PRJEA34885
SOD	Schistosoma japonicum	Platyhelminthes	P31161-D1	Sjp_0077340	Wormbase WBPS5	PRJEA34885
SOD	Schistosoma mansoni	Platyhelminthes	P31161-D1	Smp_056440.1	Wormbase WBPS5	PRJEA36577
SOD	Schistosoma mansoni	Platyhelminthes	P34697-D1	Smp_095980.1	Wormbase WBPS5	PRJEA36577
SOD	Schistosoma mansoni	Platyhelminthes	P41962-D2	Smp_174810.1	Wormbase WBPS5	PRJEA36577
SOD	Schistosoma mansoni	Platyhelminthes	P51547-D1	Smp_176200.2	Wormbase WBPS5	PRJEA36577
SOD	Schmidtea mediterranea	Platyhelminthes	P31161-D1	mk4.000687.06	Wormbase WBPS5	PRJNA12585
SOD	Schmidtea mediterranea	Platyhelminthes	P31161-D2	NA	Wormbase WBPS5	PRJNA12585
SOD	Schmidtea mediterranea	Platyhelminthes	P41962-D1	mk4.002589.08	Wormbase WBPS5	PRJNA12585
SOD	Schmidtea mediterranea	Platyhelminthes	P34461-D3	NA	Wormbase WBPS5	PRJNA12585
SOD	Schmidtea mediterranea	Platyhelminthes	P51547-D3	mk4.005126.00	Wormbase WBPS5	PRJNA12585
SOD	Schmidtea mediterranea	Platyhelminthes	P31161-D3	mk4.041439.00	Wormbase WBPS5	PRJNA12585
SOD	Schmidtea mediterranea	Platyhelminthes	P51547-D2	mk4.001372.12	Wormbase WBPS5	PRJNA12585
SOD	Schmidtea mediterranea	Platyhelminthes	P31161-D4	mk4.000571.02	Wormbase WBPS5	PRJNA12585
Astacin-like	Ascaris suum	Nematoda	Q21388-D1_Assum-D1	GS_22487	Wormbase W246	PRJNA80881
Astacin-like	Ascaris suum	Nematoda	A0A0B2VQJ7-D1_Assum-D1	GS_19469	Wormbase W246	PRJNA80881
Astacin-like	Ascaris suum	Nematoda	A0A0B2VQJ7-D1_Assum-D1	GS_07714	Wormbase W246	PRJNA80881
Astacin-like	Ascaris suum	Nematoda	A0A0B2VQJ7-D1_Assum-D1	GS_05539	Wormbase W246	PRJNA80881
Astacin-like	Ascaris suum	Nematoda	Q20176-D1_Assum-D1	GS_11181	Wormbase W246	PRJNA80881
Astacin-like	Ascaris suum	Nematoda	O62243-D1_Assum-D1	GS_14389	Wormbase W246	PRJNA80881
Astacin-like	Ascaris suum	Nematoda	P98060-D1_Assum-D1	GS_07719	Wormbase W246	PRJNA80881
Astacin-like	Ascaris suum	Nematoda	P98060-D1_Assum-D1	GS_22432	Wormbase W246	PRJNA80881
Astacin-like	Ascaris suum	Nematoda	Q18206-D1_Assum-D1	GS_18837	Wormbase W246	PRJNA80881
Astacin-like	Ascaris suum	Nematoda	Q20191-D1_Assum-D1	GS_06914	Wormbase W246	PRJNA80881
Astacin-like	Ascaris suum	Nematoda	Q22710-D1_Assum-D1	GS_06225	Wormbase W246	PRJNA80881
Astacin-like	Ascaris suum	Nematoda	P55112-D1_Assum-D1	GS_04549	Wormbase W246	PRJNA80881
Astacin-like	Ascaris suum	Nematoda	Q18439-D1_Assum-D1	GS_04963	Wormbase W246	PRJNA80881
Astacin-like	Ascaris suum	Nematoda	Q18439-D1_Assum-D1	GS_16113	Wormbase W246	PRJNA80881
Astacin-like	Ascaris suum	Nematoda	Q19269-P1_Assum-D1	GS_03400	Wormbase W246	PRJNA80881
Astacin-like	Ascaris suum	Nematoda	Q19269-P1_Assum-D1	GS_11745	Wormbase W246	PRJNA80881
Astacin-like	Ascaris suum	Nematoda	Q9N2V2-D1_Hcont-D2	GS_19601	Wormbase W246	PRJNA80881
Astacin-like	Ascaris suum	Nematoda	Q9U3S9-D1_Assum-D1	GS_06477	Wormbase W246	PRJNA80881
Astacin-like	Ascaris suum	Nematoda	Q9N2V2-D1_Bmala-D1	GS_14300	Wormbase W246	PRJNA80881
Astacin-like	Brugia malayi	Nematoda	P55112-D1_Bmala-D1	Bm1982	Wormbase W246	PRJNA10729
Astacin-like	Brugia malayi	Nematoda	P55113-P1_Assum-D1	Bm2044	Wormbase W246	PRJNA10729
Astacin-like	Brugia malayi	Nematoda	Q18206-D1_Bmala-D1	Bm2394	Wormbase W246	PRJNA10729
Astacin-like	Brugia malayi	Nematoda	Q93243-D1_Bmala-D3	Bm8506	Wormbase W246	PRJNA10729
Astacin-like	Brugia malayi	Nematoda	Q22710-D1_Bmala-D1	Bm5975	Wormbase W246	PRJNA10729
Astacin-like	Brugia malayi	Nematoda	Q21388-D1_Assum-D1	Bm4951b	Wormbase W246	PRJNA10729
Astacin-like	Brugia malayi	Nematoda	P55115-D1_Bmala-D1	Bm5557	Wormbase W246	PRJNA10729
Astacin-like	Brugia malayi	Nematoda	Q19269-D1_Bmala-D1	Bm3230b	Wormbase W246	PRJNA10729
Astacin-like	Brugia malayi	Nematoda	P98060-D1_Bmala-D1	Bm5432	Wormbase W246	PRJNA10729
Astacin-like	Brugia malayi	Nematoda	P55112-D1_Assum-D3	Bm12896	Wormbase W246	PRJNA10729
Astacin-like	Brugia malayi	Nematoda	Q9N2V2-D1_Bmala-D1	Bm7202	Wormbase W246	PRJNA10729
Astacin-like	Caenorhabditis elegans	Nematoda	Q22710-D1_Celeg-D1	T24A11.3	Wormbase W246	PRJNA13758
Astacin-like	Caenorhabditis elegans	Nematoda	P55112-D1_Celeg-D1	C05D11.6c	Wormbase W246	PRJNA13758
Astacin-like	Caenorhabditis elegans	Nematoda	P55114-D1_Celeg-D1	K04E7.3	Wormbase W246	PRJNA13758
Astacin-like	Caenorhabditis elegans	Nematoda	Q21388-D1_Celeg-D1	K09C8.3a	Wormbase W246	PRJNA13758
Astacin-like	Caenorhabditis elegans	Nematoda	Q21059-D1_Celeg-D1	F40E10.1	Wormbase W246	PRJNA13758
Astacin-like	Caenorhabditis elegans	Nematoda	Q20191-D1_Celeg-D1	F39D8.4	Wormbase W246	PRJNA13758
Astacin-like	Caenorhabditis elegans	Nematoda	Q20459-D1_Celeg-D1	F46C5.3	Wormbase W246	PRJNA13758
Astacin-like	Caenorhabditis elegans	Nematoda	O16977-D1_Celeg-D1	T02B11.7	Wormbase W246	PRJNA13758
Astacin-like	Caenorhabditis elegans	Nematoda	P91137-D1_Celeg-D1	C37H5.9b	Wormbase W246	PRJNA13758
Astacin-like	Caenorhabditis elegans	Nematoda	Q7JLI1-D1_Celeg-D1	F58B4.1a	Wormbase W246	PRJNA13758
Astacin-like	Caenorhabditis elegans	Nematoda	Q21181-D1_Celeg-D1	K03B8.5	Wormbase W246	PRJNA13758
Astacin-like	Caenorhabditis elegans	Nematoda	Q22396-D1_Celeg-D1	T11F9.3	Wormbase W246	PRJNA13758
Astacin-like	Caenorhabditis elegans	Nematoda	Q9U3S9-D1_Celeg-D1	4R79.1b	Wormbase W246	PRJNA13758
Astacin-like	Caenorhabditis elegans	Nematoda	Q9N5R0-D2_Celeg-D1	Y19D10A.6	Wormbase W246	PRJNA13758
Astacin-like	Caenorhabditis elegans	Nematoda	Q9N5R0-D2_Celeg-D2	F56A4.1	Wormbase W246	PRJNA13758
Astacin-like	Caenorhabditis elegans	Nematoda	Q21252-D1_Celeg-D1	K06A4.1	Wormbase W246	PRJNA13758
Astacin-like	Caenorhabditis elegans	Nematoda	Q21180-D1_Celeg-D1	K03B8.1	Wormbase W246	PRJNA13758
Astacin-like	Caenorhabditis elegans	Nematoda	Q21179-D1_Celeg-D1	K03B8.3	Wormbase W246	PRJNA13758
Astacin-like	Caenorhabditis elegans	Nematoda	Q21178-D1_Celeg-D1	K03B8.2	Wormbase W246	PRJNA13758
Astacin-like	Caenorhabditis elegans	Nematoda	Q22401-D1_Celeg-D1	T11F9.5	Wormbase W246	PRJNA13758
Astacin-like	Caenorhabditis elegans	Nematoda	Q22398-D1_Celeg-D1	T11F9.6	Wormbase W246	PRJNA13758
Astacin-like	Caenorhabditis elegans	Nematoda	Q22398-D1_Celeg-D1	T11F9.7	Wormbase W246	PRJNA13758
Astacin-like	Caenorhabditis elegans	Nematoda	Q93542-D1_Celeg-D1	F20G2.4	Wormbase W246	PRJNA13758
Astacin-like	Caenorhabditis elegans	Nematoda	Q20942-D1_Celeg-D1	F57C12.1	Wormbase W246	PRJNA13758
Astacin-like	Caenorhabditis elegans	Nematoda	P55115-D1_Celeg-D1	T04G9.2	Wormbase W246	PRJNA13758
Astacin-like	Caenorhabditis elegans	Nematoda	Q21432-D1_Celeg-D1	K11G12.1b	Wormbase W246	PRJNA13758
Astacin-like	Caenorhabditis elegans	Nematoda	Q20176-D1_Celeg-D1	F38E9.2	Wormbase W246	PRJNA13758
Astacin-like	Caenorhabditis elegans	Nematoda	Q20176-D1_Celeg-D1	F38E9.1	Wormbase W246	PRJNA13758
Astacin-like	Caenorhabditis elegans	Nematoda	P98060-D1_Celeg-D1	R151.5a	Wormbase W246	PRJNA13758
Astacin-like	Caenorhabditis elegans	Nematoda	O62243-D1_Celeg-D1	F45G2.1	Wormbase W246	PRJNA13758
Astacin-like	Caenorhabditis elegans	Nematoda	Q18439-D1_Celeg-D1	C34D4.9	Wormbase W246	PRJNA13758
Astacin-like	Caenorhabditis elegans	Nematoda	Q9XTD6-D1_Celeg-D1	C24F3.3	Wormbase W246	PRJNA13758
Astacin-like	Caenorhabditis elegans	Nematoda	Q19269-D1_Celeg-D1	F09E8.6	Wormbase W246	PRJNA13758
Astacin-like	Caenorhabditis elegans	Nematoda	O17264-D1_Celeg-D1	T23F4.4	Wormbase W246	PRJNA13758
Astacin-like	Caenorhabditis elegans	Nematoda	Q20958-D1_Celeg-D1	F58A6.4	Wormbase W246	PRJNA13758
Astacin-like	Caenorhabditis elegans	Nematoda	P55113-D1_Celeg-D1	C07D10.4	Wormbase W246	PRJNA13758
Astacin-like	Caenorhabditis elegans	Nematoda	Q7Z0M7-D1_Celeg-D1	R10H1.5	Wormbase W246	PRJNA13758
Astacin-like	Caenorhabditis elegans	Nematoda	Q9N2V2-D1_Celeg-D1	Y95B8A.1	Wormbase W246	PRJNA13758
Astacin-like	Caenorhabditis elegans	Nematoda	Q18206-D1_Celeg-D1	C26C6.3	Wormbase W246	PRJNA13758
Astacin-like	Caenorhabditis elegans	Nematoda	P91828-D1_Celeg-D1	T23H4.3	Wormbase W246	PRJNA13758
Astacin-like	Haemonchus contortus	Nematoda	Q7JLI1-D11_Hcont-D38	HCOI00744200.t2	Wormbase W246	PRJEB506
Astacin-like	Haemonchus contortus	Nematoda	Q9N2V2-D1_Acant-D3	HCOI00592200.t1	Wormbase W246	PRJEB506
Astacin-like	Haemonchus contortus	Nematoda	Q18439-D1_Hcont-D1	HCOI01809200.t1	Wormbase W246	PRJEB506
Astacin-like	Haemonchus contortus	Nematoda	Q18439-D1_Hcont-D1	HCOI01809300.t1	Wormbase W246	PRJEB506
Astacin-like	Haemonchus contortus	Nematoda	P55113-D1_Hcont-D1	HCOI00777000.t1	Wormbase W246	PRJEB506
Astacin-like	Haemonchus contortus	Nematoda	Q9N2V2-D1_Hcont-D1	HCOI00954000.t1	Wormbase W246	PRJEB506
Astacin-like	Haemonchus contortus	Nematoda	O16977-D9_Hcont-D44	HCOI00797000.t1	Wormbase W246	PRJEB506
Astacin-like	Haemonchus contortus	Nematoda	Q7JLI1-D10_Hcont-D1	HCOI02131300.t1	Wormbase W246	PRJEB506
Astacin-like	Haemonchus contortus	Nematoda	Q21178-D5_Hcont-D1	HCOI01117100.t1	Wormbase W246	PRJEB506
Astacin-like	Haemonchus contortus	Nematoda	O16977-D10_Hcont-D3	HCOI01117200.t1	Wormbase W246	PRJEB506
Astacin-like	Haemonchus contortus	Nematoda	Q7JLI1-D6_Hcont-D2	HCOI00427600.t1	Wormbase W246	PRJEB506
Astacin-like	Haemonchus contortus	Nematoda	Q7JLI1-D9_Hcont-D32	HCOI01296400.t1	Wormbase W246	PRJEB506
Astacin-like	Haemonchus contortus	Nematoda	Q7JLI1-D8_Hcont-D4	HCOI01500000.t1	Wormbase W246	PRJEB506
Astacin-like	Haemonchus contortus	Nematoda	O16977-D9_Hcont-D13	HCOI01108400.t1	Wormbase W246	PRJEB506
Astacin-like	Haemonchus contortus	Nematoda	O16977-D9_Hcont-D78	HCOI01108500.t1	Wormbase W246	PRJEB506
Astacin-like	Haemonchus contortus	Nematoda	Q7JLI1-D4_Hcont-D26	HCOI01905700.t1	Wormbase W246	PRJEB506
Astacin-like	Haemonchus contortus	Nematoda	Q93243-D1_Hcont-D1	HCOI01920500.t1	Wormbase W246	PRJEB506
Astacin-like	Haemonchus contortus	Nematoda	Q21388-D1_Hcont-D1	HCOI00642800.t1	Wormbase W246	PRJEB506
Astacin-like	Haemonchus contortus	Nematoda	Q7JLI1-D3_Hcont-D2	HCOI01393400.t1	Wormbase W246	PRJEB506
Astacin-like	Haemonchus contortus	Nematoda	Q7JLI1-D3_Hcont-D3	HCOI01393500.t1	Wormbase W246	PRJEB506
Astacin-like	Haemonchus contortus	Nematoda	Q18439-D1_Hcont-D2	HCOI01616600.t1	Wormbase W246	PRJEB506
Astacin-like	Haemonchus contortus	Nematoda	Q18439-D1_Hcont-D2	HCOI01616700.t1	Wormbase W246	PRJEB506
Astacin-like	Haemonchus contortus	Nematoda	O17264-D1_Hcont-D5	HCOI01213900.t1	Wormbase W246	PRJEB506
Astacin-like	Haemonchus contortus	Nematoda	O17264-D1_Hcont-D1	HCOI00024000.t1	Wormbase W246	PRJEB506
Astacin-like	Haemonchus contortus	Nematoda	O17264-D1_Hcont-D2	HCOI00024100.t1	Wormbase W246	PRJEB506
Astacin-like	Haemonchus contortus	Nematoda	O16977-D9_Hcont-D3	HCOI00842000.t1	Wormbase W246	PRJEB506
Astacin-like	Haemonchus contortus	Nematoda	Q7JLI1-D4_Namer-D20	HCOI00796100.t1	Wormbase W246	PRJEB506
Astacin-like	Haemonchus contortus	Nematoda	O16977-D9_Hcont-D4	HCOI00475100.t1	Wormbase W246	PRJEB506
Astacin-like	Haemonchus contortus	Nematoda	O16977-D10_Hcont-D16	HCOI01685700.t1	Wormbase W246	PRJEB506
Astacin-like	Haemonchus contortus	Nematoda	Q7JLI1-D8_Hcont-D1	HCOI00287000.t1	Wormbase W246	PRJEB506
Astacin-like	Haemonchus contortus	Nematoda	Q7JLI1-D11_Hcont-D5	HCOI00217100.t1	Wormbase W246	PRJEB506
Astacin-like	Haemonchus contortus	Nematoda	Q7JLI1-D6_Hcont-D1	HCOI00427000.t1	Wormbase W246	PRJEB506
Astacin-like	Haemonchus contortus	Nematoda	O16977-D9_Hcont-D20	HCOI01480000.t1	Wormbase W246	PRJEB506
Astacin-like	Haemonchus contortus	Nematoda	Q7JLI1-D11_Hcont-D1	HCOI00189000.t1	Wormbase W246	PRJEB506
Astacin-like	Haemonchus contortus	Nematoda	Q7JLI1-D11_Hcont-D4	HCOI00189100.t1	Wormbase W246	PRJEB506
Astacin-like	Haemonchus contortus	Nematoda	O62243-D1_Hcont-D1	HCOI01014600.t1	Wormbase W246	PRJEB506
Astacin-like	Haemonchus contortus	Nematoda	Q93243-D1_Hcont-D4	HCOI01811400.t1	Wormbase W246	PRJEB506
Astacin-like	Haemonchus contortus	Nematoda	Q21180-P2_Hcont-D2	HCOI01016800.t1	Wormbase W246	PRJEB506
Astacin-like	Haemonchus contortus	Nematoda	Q7JLI1-D8_Hcont-D3	HCOI00287100.t1	Wormbase W246	PRJEB506
Astacin-like	Haemonchus contortus	Nematoda	O16977-D10_Hcont-D8	HCOI00325100.t1	Wormbase W246	PRJEB506
Astacin-like	Haemonchus contortus	Nematoda	O16977-D8_Hcont-D16	HCOI00325600.t1	Wormbase W246	PRJEB506
Astacin-like	Haemonchus contortus	Nematoda	O16977-P5_Hcont-D1	HCOI00325600.t1	Wormbase W246	PRJEB506
Astacin-like	Haemonchus contortus	Nematoda	Q22710-D2_Hcont-D1	HCOI01032400.t3	Wormbase W246	PRJEB506
Astacin-like	Haemonchus contortus	Nematoda	P98060-D1_Namer-D1	HCOI00828700.t1	Wormbase W246	PRJEB506
Astacin-like	Haemonchus contortus	Nematoda	Q7JLI1-D9_Hcont-D48	HCOI01385600.t1	Wormbase W246	PRJEB506
Astacin-like	Haemonchus contortus	Nematoda	Q7JLI1-D11_Hcont-D40	HCOI00446800.t1	Wormbase W246	PRJEB506
Astacin-like	Haemonchus contortus	Nematoda	O16977-D10_Hcont-D1	HCOI01234500.t1	Wormbase W246	PRJEB506
Astacin-like	Haemonchus contortus	Nematoda	Q7JLI1-D4_Namer-D16	HCOI01567300.t1	Wormbase W246	PRJEB506
Astacin-like	Haemonchus contortus	Nematoda	Q7JLI1-D9_Hcont-D34	HCOI01522400.t1	Wormbase W246	PRJEB506
Astacin-like	Haemonchus contortus	Nematoda	O16977-D3_Hcont-D2	HCOI01280100.t1	Wormbase W246	PRJEB506
Astacin-like	Haemonchus contortus	Nematoda	O16977-D3_Hcont-D2	HCOI01280200.t1	Wormbase W246	PRJEB506
Astacin-like	Haemonchus contortus	Nematoda	O16977-D3_Hcont-D1	HCOI01280300.t1	Wormbase W246	PRJEB506
Astacin-like	Haemonchus contortus	Nematoda	Q7JLI1-D8_Hcont-D2	HCOI01595900.t1	Wormbase W246	PRJEB506
Astacin-like	Haemonchus contortus	Nematoda	Q20176-P1_Hcont-D1	HCOI00516000.t1	Wormbase W246	PRJEB506
Astacin-like	Haemonchus contortus	Nematoda	Q7JLI1-D8_Hcont-D20	HCOI00823700.t3	Wormbase W246	PRJEB506
Astacin-like	Haemonchus contortus	Nematoda	O16977-D9_Hcont-D21	HCOI01292600.t1	Wormbase W246	PRJEB506
Astacin-like	Haemonchus contortus	Nematoda	O16977-D4_Hcont-D1	HCOI01138300.t1	Wormbase W246	PRJEB506
Astacin-like	Haemonchus contortus	Nematoda	O16977-D6_Hcont-D1	HCOI01138400.t1	Wormbase W246	PRJEB506
Astacin-like	Haemonchus contortus	Nematoda	O16977-D3_Hcont-D5	HCOI00630600.t1	Wormbase W246	PRJEB506
Astacin-like	Haemonchus contortus	Nematoda	O16977-D3_Hcont-D18	HCOI00630700.t1	Wormbase W246	PRJEB506
Astacin-like	Haemonchus contortus	Nematoda	Q19269-D1_Hcont-D1	HCOI01441100.t1	Wormbase W246	PRJEB506
Astacin-like	Haemonchus contortus	Nematoda	Q20958-D2_Hcont-D1	HCOI01661500.t1	Wormbase W246	PRJEB506
Astacin-like	Haemonchus contortus	Nematoda	Q22710-D1_Hcont-D1	HCOI00109700.t1	Wormbase W246	PRJEB506
Astacin-like	Haemonchus contortus	Nematoda	Q9XTD6-D1_Namer-D1	HCOI00068100.t1	Wormbase W246	PRJEB506
Astacin-like	Haemonchus contortus	Nematoda	Q20191-D1_Hcont-D1	HCOI00918300.t2	Wormbase W246	PRJEB506
Astacin-like	Haemonchus contortus	Nematoda	Q7JLI1-D2_Hcont-D1	HCOI02103500.t1	Wormbase W246	PRJEB506
Astacin-like	Haemonchus contortus	Nematoda	Q7JLI1-D4_Hcont-D5	HCOI02103700.t1	Wormbase W246	PRJEB506
Astacin-like	Haemonchus contortus	Nematoda	Q7JLI1-D1_Hcont-D1	HCOI00439000.t2	Wormbase W246	PRJEB506
Astacin-like	Haemonchus contortus	Nematoda	P98060-D1_Namer-D2	HCOI01972000.t1	Wormbase W246	PRJEB506
Astacin-like	Haemonchus contortus	Nematoda	Q20958-D2_Hcont-D2	HCOI01662500.t1	Wormbase W246	PRJEB506
Astacin-like	Haemonchus contortus	Nematoda	Q20942-D1_Hcont-D1	HCOI00612700.t1	Wormbase W246	PRJEB506
Astacin-like	Haemonchus contortus	Nematoda	O16977-D9_Hcont-D1	HCOI01265200.t1	Wormbase W246	PRJEB506
Astacin-like	Haemonchus contortus	Nematoda	O16977-D7_Hcont-D1	HCOI01265300.t1	Wormbase W246	PRJEB506
Astacin-like	Haemonchus contortus	Nematoda	Q7JLI1-D9_Hcont-D1	HCOI00449200.t1	Wormbase W246	PRJEB506
Astacin-like	Meloidogyne hapla	Nematoda	P55112-D1_Mhapl-D1	MhA1_Contig46.frz3.gene11	Wormbase W246	PRJNA29083
Astacin-like	Meloidogyne hapla	Nematoda	Q22710-D1_Mhapl-D1	MhA1_Contig147.frz3.gene103	Wormbase W246	PRJNA29083
Astacin-like	Meloidogyne hapla	Nematoda	Q9N2V2-D1_Mhapl-D1	MhA1_Contig1224.frz3.gene2	Wormbase W246	PRJNA29083
Astacin-like	Meloidogyne hapla	Nematoda	Q9U3S9-D1_Mhapl-D1	MhA1_Contig1000.frz3.gene31	Wormbase W246	PRJNA29083
Astacin-like	Meloidogyne hapla	Nematoda	Q21388-D3_Mhapl-D1	MhA1_Contig586.frz3.gene30	Wormbase W246	PRJNA29083
Astacin-like	Meloidogyne hapla	Nematoda	Q21388-D3_Mhapl-D1	MhA1_Contig586.frz3.gene31	Wormbase W246	PRJNA29083
Astacin-like	Meloidogyne hapla	Nematoda	Q19269-D1_Mhapl-D1	MhA1_Contig155.frz3.gene16	Wormbase W246	PRJNA29083
Astacin-like	Meloidogyne hapla	Nematoda	Q19269-D1_Mhapl-D1	MhA1_Contig155.frz3.gene17	Wormbase W246	PRJNA29083
Astacin-like	Meloidogyne hapla	Nematoda	Q93243-D1_Mhapl-D1	MhA1_Contig2353.frz3.gene4	Wormbase W246	PRJNA29083
Astacin-like	Meloidogyne hapla	Nematoda	Q18439-D1_Mhapl-D1	MhA1_Contig376.frz3.gene3	Wormbase W246	PRJNA29083
Astacin-like	Meloidogyne hapla	Nematoda	P98060-D1_Namer-D1	MhA1_Contig704.frz3.gene1	Wormbase W246	PRJNA29083
Astacin-like	Meloidogyne hapla	Nematoda	P91828-D1_Mhapl-D1	MhA1_Contig484.frz3.gene9	Wormbase W246	PRJNA29083
Astacin-like	Meloidogyne hapla	Nematoda	P55113-D1_Mhapl-D1	MhA1_Contig635.frz3.gene14	Wormbase W246	PRJNA29083
Astacin-like	Meloidogyne hapla	Nematoda	P55113-D1_Mhapl-D1	MhA1_Contig635.frz3.gene15	Wormbase W246	PRJNA29083
Astacin-like	Necator americanus	Nematoda	P91828-D8_Namer-D1	NECAME_14384	Wormbase W246	PRJNA72135
Astacin-like	Necator americanus	Nematoda	P91828-D8_Namer-D1	NECAME_14385	Wormbase W246	PRJNA72135
Astacin-like	Necator americanus	Nematoda	P91828-D11_Namer-D1	NECAME_17540	Wormbase W246	PRJNA72135
Astacin-like	Necator americanus	Nematoda	Q22710-D2_Namer-D3	NECAME_15439	Wormbase W246	PRJNA72135
Astacin-like	Necator americanus	Nematoda	Q22710-D2_Namer-D3	NECAME_15440	Wormbase W246	PRJNA72135
Astacin-like	Necator americanus	Nematoda	O16977-D4_Hcont-D3	NECAME_17754	Wormbase W246	PRJNA72135
Astacin-like	Necator americanus	Nematoda	Q9XTD6-D1_Namer-D1	NECAME_09218	Wormbase W246	PRJNA72135
Astacin-like	Necator americanus	Nematoda	Q7JLI1-D4_Namer-D17	NECAME_15754	Wormbase W246	PRJNA72135
Astacin-like	Necator americanus	Nematoda	Q7JLI1-D4_Namer-D17	NECAME_15759	Wormbase W246	PRJNA72135
Astacin-like	Necator americanus	Nematoda	Q9U3S9-D1_Namer-D1	NECAME_10815	Wormbase W246	PRJNA72135
Astacin-like	Necator americanus	Nematoda	P91828-D11_Namer-D4	NECAME_13810	Wormbase W246	PRJNA72135
Astacin-like	Necator americanus	Nematoda	P98061-D3_Namer-D1	NECAME_11763	Wormbase W246	PRJNA72135
Astacin-like	Necator americanus	Nematoda	P98061-D3_Namer-D1	NECAME_11764	Wormbase W246	PRJNA72135
Astacin-like	Necator americanus	Nematoda	Q7JLI1-D4_Namer-D1	NECAME_04487	Wormbase W246	PRJNA72135
Astacin-like	Necator americanus	Nematoda	Q19269-D1_Namer-D1	NECAME_04488	Wormbase W246	PRJNA72135
Astacin-like	Necator americanus	Nematoda	O16977-D4_Hcont-D1	NECAME_04433	Wormbase W246	PRJNA72135
Astacin-like	Necator americanus	Nematoda	Q7JLI1-D8_Hcont-D18	NECAME_13035	Wormbase W246	PRJNA72135
Astacin-like	Necator americanus	Nematoda	Q7JLI1-D8_Hcont-D18	NECAME_13036	Wormbase W246	PRJNA72135
Astacin-like	Necator americanus	Nematoda	Q9N2V2-D1_Namer-D1	NECAME_06057	Wormbase W246	PRJNA72135
Astacin-like	Necator americanus	Nematoda	Q9N2V2-D1_Namer-D1	NECAME_06058	Wormbase W246	PRJNA72135
Astacin-like	Necator americanus	Nematoda	Q20191-D1_Namer-D1	NECAME_10859	Wormbase W246	PRJNA72135
Astacin-like	Necator americanus	Nematoda	Q7JLI1-D3_Namer-D1	NECAME_17401	Wormbase W246	PRJNA72135
Astacin-like	Necator americanus	Nematoda	P98061-D2_Namer-D1	NECAME_14020	Wormbase W246	PRJNA72135
Astacin-like	Necator americanus	Nematoda	P91828-D5_Namer-D1	NECAME_11363	Wormbase W246	PRJNA72135
Astacin-like	Necator americanus	Nematoda	P91828-D2_Namer-D1	NECAME_11364	Wormbase W246	PRJNA72135
Astacin-like	Necator americanus	Nematoda	P91828-D2_Namer-D1	NECAME_11365	Wormbase W246	PRJNA72135
Astacin-like	Necator americanus	Nematoda	P91828-D3_Namer-D1	NECAME_11360	Wormbase W246	PRJNA72135
Astacin-like	Necator americanus	Nematoda	P91828-D1_Namer-D1	NECAME_11361	Wormbase W246	PRJNA72135
Astacin-like	Necator americanus	Nematoda	P91828-D6_Namer-D1	NECAME_11362	Wormbase W246	PRJNA72135
Astacin-like	Necator americanus	Nematoda	P55112-D1_Namer-D1	NECAME_12481	Wormbase W246	PRJNA72135
Astacin-like	Necator americanus	Nematoda	P55112-D1_Namer-D1	NECAME_12482	Wormbase W246	PRJNA72135
Astacin-like	Necator americanus	Nematoda	Q7JLI1-D10_Namer-D2	NECAME_17899	Wormbase W246	PRJNA72135
Astacin-like	Necator americanus	Nematoda	Q20958-D2_Namer-D1	NECAME_12096	Wormbase W246	PRJNA72135
Astacin-like	Necator americanus	Nematoda	Q20958-D1_Namer-D1	NECAME_12098	Wormbase W246	PRJNA72135
Astacin-like	Necator americanus	Nematoda	P98061-D1_Namer-D1	NECAME_08595	Wormbase W246	PRJNA72135
Astacin-like	Necator americanus	Nematoda	Q7JLI1-D3_Namer-D18	NECAME_18832	Wormbase W246	PRJNA72135
Astacin-like	Necator americanus	Nematoda	Q7JLI1-D6_Namer-D1	NECAME_07474	Wormbase W246	PRJNA72135
Astacin-like	Necator americanus	Nematoda	Q7JLI1-D2_Namer-D1	NECAME_07481	Wormbase W246	PRJNA72135
Astacin-like	Necator americanus	Nematoda	Q7JLI1-D1_Namer-D1	NECAME_02998	Wormbase W246	PRJNA72135
Astacin-like	Necator americanus	Nematoda	Q7JLI1-D10_Namer-D1	NECAME_12325	Wormbase W246	PRJNA72135
Astacin-like	Necator americanus	Nematoda	Q7JLI1-D10_Namer-D1	NECAME_12326	Wormbase W246	PRJNA72135
Astacin-like	Necator americanus	Nematoda	Q20942-P1_Namer-D1	NECAME_11216	Wormbase W246	PRJNA72135
Astacin-like	Necator americanus	Nematoda	Q20942-P1_Namer-D1	NECAME_11217	Wormbase W246	PRJNA72135
Astacin-like	Necator americanus	Nematoda	Q7JLI1-D9_Namer-D1	NECAME_12998	Wormbase W246	PRJNA72135
Astacin-like	Necator americanus	Nematoda	Q7JLI1-D4_Namer-D27	NECAME_15753	Wormbase W246	PRJNA72135
Astacin-like	Necator americanus	Nematoda	Q7JLI1-D7_Namer-D3	NECAME_17402	Wormbase W246	PRJNA72135
Astacin-like	Necator americanus	Nematoda	Q7JLI1-D8_Namer-D1	NECAME_17809	Wormbase W246	PRJNA72135
Astacin-like	Necator americanus	Nematoda	P91828-D11_Namer-D2	NECAME_13809	Wormbase W246	PRJNA72135
Astacin-like	Necator americanus	Nematoda	Q7JLI1-D11_Namer-D1	NECAME_17632	Wormbase W246	PRJNA72135
Astacin-like	Necator americanus	Nematoda	Q21388-D1_Namer-D1	NECAME_03104	Wormbase W246	PRJNA72135
Astacin-like	Necator americanus	Nematoda	Q21388-D1_Namer-D1	NECAME_03105	Wormbase W246	PRJNA72135
Astacin-like	Necator americanus	Nematoda	Q21388-D1_Namer-D1	NECAME_03106	Wormbase W246	PRJNA72135
Astacin-like	Necator americanus	Nematoda	O16977-D4_Hcont-D4	NECAME_11991	Wormbase W246	PRJNA72135
Astacin-like	Necator americanus	Nematoda	P98060-D1_Namer-D1	NECAME_12931	Wormbase W246	PRJNA72135
Astacin-like	Necator americanus	Nematoda	Q7JLI1-D3_Namer-D20	NECAME_08556	Wormbase W246	PRJNA72135
Astacin-like	Necator americanus	Nematoda	Q7JLI1-D9_Namer-D4	NECAME_08557	Wormbase W246	PRJNA72135
Astacin-like	Necator americanus	Nematoda	Q20459-D2_Namer-D1	NECAME_17238	Wormbase W246	PRJNA72135
Astacin-like	Necator americanus	Nematoda	Q21178-D1_Namer-D1	NECAME_17706	Wormbase W246	PRJNA72135
Astacin-like	Necator americanus	Nematoda	Q18439-D1_Namer-D1	NECAME_14134	Wormbase W246	PRJNA72135
Astacin-like	Necator americanus	Nematoda	Q7JLI1-D2_Namer-D4	NECAME_07482	Wormbase W246	PRJNA72135
Astacin-like	Necator americanus	Nematoda	Q7JLI1-D2_Namer-D4	NECAME_07483	Wormbase W246	PRJNA72135
Astacin-like	Necator americanus	Nematoda	Q7JLI1-D3_Namer-D16	NECAME_16924	Wormbase W246	PRJNA72135
Astacin-like	Necator americanus	Nematoda	Q7JLI1-P7_Hcont-D21	NECAME_05655	Wormbase W246	PRJNA72135
Astacin-like	Necator americanus	Nematoda	Q7JLI1-P7_Hcont-D21	NECAME_05657	Wormbase W246	PRJNA72135
Astacin-like	Necator americanus	Nematoda	Q7JLI1-D3_Namer-D15	NECAME_08559	Wormbase W246	PRJNA72135
Astacin-like	Trichinella spiralis	Nematoda	Q9U3S9-D2_Hcont-D6	EFV50324	Wormbase W246	PRJNA12603
Astacin-like	Trichinella spiralis	Nematoda	Q19269-P1_Tapir-D1	EFV55162	Wormbase W246	PRJNA12603
Astacin-like	Trichinella spiralis	Nematoda	P55112-D2_Tapir-D1	EFV51311	Wormbase W246	PRJNA12603
Astacin-like	Trichinella spiralis	Nematoda	Q18206-D1_Tapir-D1	EFV50310	Wormbase W246	PRJNA12603
Astacin-like	Trichinella spiralis	Nematoda	P98060-D1_Tapir-D1	EFV57669	Wormbase W246	PRJNA12603
Astacin-like	Trichinella spiralis	Nematoda	P98061-D2_Tapir-D1	EFV57643	Wormbase W246	PRJNA12603
Astacin-like	Trichinella spiralis	Nematoda	Q18439-D4_Tapir-D1	EFV60859	Wormbase W246	PRJNA12603
Astacin-like	Trichinella spiralis	Nematoda	Q18439-D1_Tapir-D1	EFV60861	Wormbase W246	PRJNA12603
Astacin-like	Trichinella spiralis	Nematoda	Q20942-D1_Tapir-D1	EFV58494	Wormbase W246	PRJNA12603
Astacin-like	Trichinella spiralis	Nematoda	Q22710-D2_Tapir-D1	EFV58057	Wormbase W246	PRJNA12603
Astacin-like	Trichinella spiralis	Nematoda	P55112-D1_Tapir-D1	EFV56198	Wormbase W246	PRJNA12603
Astacin-like	Angiostrongylus cantonensis	Nematoda	Q9N2V2-D1_Acant-D1	Angca_06274	This study	PRJNA350391
Astacin-like	Angiostrongylus cantonensis	Nematoda	Q7JLI1-D1_Acant-D35	Angca_08105	This study	PRJNA350391
Astacin-like	Angiostrongylus cantonensis	Nematoda	Q7JLI1-D20_Acant-D23	Angca_13138	This study	PRJNA350391
Astacin-like	Angiostrongylus cantonensis	Nematoda	Q7JLI1-D2_Acant-D14	Angca_08737	This study	PRJNA350391
Astacin-like	Angiostrongylus cantonensis	Nematoda	Q7JLI1-D1_Acant-D6	Angca_08755	This study	PRJNA350391
Astacin-like	Angiostrongylus cantonensis	Nematoda	Q18439-D1_Acant-D1	Angca_10799	This study	PRJNA350391
Astacin-like	Angiostrongylus cantonensis	Nematoda	Q7JLI1-D14_Acant-D32	Angca_06243	This study	PRJNA350391
Astacin-like	Angiostrongylus cantonensis	Nematoda	Q7JLI1-D23_Acant-D29	Angca_01759	This study	PRJNA350391
Astacin-like	Angiostrongylus cantonensis	Nematoda	Q7JLI1-D14_Acant-D3	Angca_06499	This study	PRJNA350391
Astacin-like	Angiostrongylus cantonensis	Nematoda	Q7JLI1-D14_Acant-D17	Angca_01838	This study	PRJNA350391
Astacin-like	Angiostrongylus cantonensis	Nematoda	Q7JLI1-D14_Acant-D17	Angca_01839	This study	PRJNA350391
Astacin-like	Angiostrongylus cantonensis	Nematoda	Q7JLI1-P11_Acant-D1	Angca_12287	This study	PRJNA350391
Astacin-like	Angiostrongylus cantonensis	Nematoda	Q7JLI1-D20_Acant-D6	Angca_11222	This study	PRJNA350391
Astacin-like	Angiostrongylus cantonensis	Nematoda	Q7JLI1-D8_Acant-D2	Angca_11222	This study	PRJNA350391
Astacin-like	Angiostrongylus cantonensis	Nematoda	Q7JLI1-D14_Acant-D19	Angca_13051	This study	PRJNA350391
Astacin-like	Angiostrongylus cantonensis	Nematoda	Q7JLI1-D14_Acant-D1	Angca_13087	This study	PRJNA350391
Astacin-like	Angiostrongylus cantonensis	Nematoda	Q7JLI1-D14_Acant-D48	Angca_13087	This study	PRJNA350391
Astacin-like	Angiostrongylus cantonensis	Nematoda	Q7JLI1-D14_Acant-D16	Angca_13087	This study	PRJNA350391
Astacin-like	Angiostrongylus cantonensis	Nematoda	Q7JLI1-D14_Acant-D16	Angca_13088	This study	PRJNA350391
Astacin-like	Angiostrongylus cantonensis	Nematoda	Q7JLI1-D14_Acant-D23	Angca_04497	This study	PRJNA350391
Astacin-like	Angiostrongylus cantonensis	Nematoda	Q7JLI1-D23_Acant-D3	Angca_01117	This study	PRJNA350391
Astacin-like	Angiostrongylus cantonensis	Nematoda	Q7JLI1-D23_Acant-D12	Angca_01120	This study	PRJNA350391
Astacin-like	Angiostrongylus cantonensis	Nematoda	Q7JLI1-D23_Acant-D1	Angca_01120	This study	PRJNA350391
Astacin-like	Angiostrongylus cantonensis	Nematoda	Q7JLI1-D23_Acant-D4	Angca_01121	This study	PRJNA350391
Astacin-like	Angiostrongylus cantonensis	Nematoda	Q9U3S9-D1_Acant-D1	Angca_00852	This study	PRJNA350391
Astacin-like	Angiostrongylus cantonensis	Nematoda	P98060-D1_Acant-D1	Angca_12412	This study	PRJNA350391
Astacin-like	Angiostrongylus cantonensis	Nematoda	Q7JLI1-D16_Acant-D1	Angca_09067	This study	PRJNA350391
Astacin-like	Angiostrongylus cantonensis	Nematoda	Q7JLI1-D23_Acant-D34	Angca_06501	This study	PRJNA350391
Astacin-like	Angiostrongylus cantonensis	Nematoda	Q7JLI1-D23_Acant-D8	Angca_01116	This study	PRJNA350391
Astacin-like	Angiostrongylus cantonensis	Nematoda	Q7JLI1-D23_Acant-D5	Angca_01116	This study	PRJNA350391
Astacin-like	Angiostrongylus cantonensis	Nematoda	Q19269-D1_Acant-D1	Angca_12430	This study	PRJNA350391
Astacin-like	Angiostrongylus cantonensis	Nematoda	Q7JLI1-D14_Acant-D118	Angca_09976	This study	PRJNA350391
Astacin-like	Angiostrongylus cantonensis	Nematoda	Q7JLI1-D14_Acant-D29	Angca_09979	This study	PRJNA350391
Astacin-like	Angiostrongylus cantonensis	Nematoda	Q7JLI1-D4_Acant-D24	Angca_07700	This study	PRJNA350391
Astacin-like	Angiostrongylus cantonensis	Nematoda	Q7JLI1-D14_Acant-D47	Angca_02353	This study	PRJNA350391
Astacin-like	Angiostrongylus cantonensis	Nematoda	Q7JLI1-D14_Acant-D18	Angca_04238	This study	PRJNA350391
Astacin-like	Angiostrongylus cantonensis	Nematoda	P55112-D1_Acant-D1	Angca_02781	This study	PRJNA350391
Astacin-like	Angiostrongylus cantonensis	Nematoda	Q7JLI1-D14_Acant-D53	Angca_06910	This study	PRJNA350391
Astacin-like	Angiostrongylus cantonensis	Nematoda	Q7JLI1-D13_Acant-D2	Angca_13052	This study	PRJNA350391
Astacin-like	Angiostrongylus cantonensis	Nematoda	P55113-D1_Acant-D1	Angca_00645	This study	PRJNA350391
Astacin-like	Angiostrongylus cantonensis	Nematoda	Q7JLI1-D25_Acant-D80	Angca_04778	This study	PRJNA350391
Astacin-like	Angiostrongylus cantonensis	Nematoda	Q7JLI1-D13_Acant-D26	Angca_05693	This study	PRJNA350391
Astacin-like	Angiostrongylus cantonensis	Nematoda	Q7JLI1-D15_Acant-D1	Angca_05693	This study	PRJNA350391
Astacin-like	Angiostrongylus cantonensis	Nematoda	Q7JLI1-D25_Acant-D10	Angca_05696	This study	PRJNA350391
Astacin-like	Angiostrongylus cantonensis	Nematoda	Q22710-D1_Acant-D1	Angca_04632	This study	PRJNA350391
Astacin-like	Angiostrongylus cantonensis	Nematoda	Q7JLI1-D20_Acant-D24	Angca_10215	This study	PRJNA350391
Astacin-like	Angiostrongylus cantonensis	Nematoda	Q7JLI1-D20_Acant-D1	Angca_11794	This study	PRJNA350391
Astacin-like	Angiostrongylus cantonensis	Nematoda	Q7JLI1-D19_Acant-D1	Angca_05692	This study	PRJNA350391
Astacin-like	Angiostrongylus cantonensis	Nematoda	Q7JLI1-D14_Acant-D41	Angca_05694	This study	PRJNA350391
Astacin-like	Angiostrongylus cantonensis	Nematoda	Q7JLI1-D13_Acant-D12	Angca_06475	This study	PRJNA350391
Astacin-like	Angiostrongylus cantonensis	Nematoda	Q7JLI1-D13_Acant-D12	Angca_06476	This study	PRJNA350391
Astacin-like	Angiostrongylus cantonensis	Nematoda	Q7JLI1-D13_Acant-D16	Angca_06476	This study	PRJNA350391
Astacin-like	Angiostrongylus cantonensis	Nematoda	Q7JLI1-D13_Acant-D16	Angca_06477	This study	PRJNA350391
Astacin-like	Angiostrongylus cantonensis	Nematoda	Q7JLI1-D15_Acant-D28	Angca_06478	This study	PRJNA350391
Astacin-like	Angiostrongylus cantonensis	Nematoda	Q7JLI1-D15_Acant-D28	Angca_06479	This study	PRJNA350391
Astacin-like	Angiostrongylus cantonensis	Nematoda	Q7JLI1-D2_Acant-D19	Angca_08711	This study	PRJNA350391
Astacin-like	Angiostrongylus cantonensis	Nematoda	Q7JLI1-D1_Acant-D7	Angca_08754	This study	PRJNA350391
Astacin-like	Angiostrongylus cantonensis	Nematoda	Q7JLI1-D1_Acant-D7	Angca_08757	This study	PRJNA350391
Astacin-like	Angiostrongylus cantonensis	Nematoda	P55115-D1_Acant-D1	Angca_02818	This study	PRJNA350391
Astacin-like	Angiostrongylus cantonensis	Nematoda	Q18206-D1_Acant-D1	Angca_10356	This study	PRJNA350391
Astacin-like	Angiostrongylus cantonensis	Nematoda	Q7JLI1-D14_Acant-D50	Angca_00138	This study	PRJNA350391
Astacin-like	Angiostrongylus cantonensis	Nematoda	Q7JLI1-D4_Acant-D6	Angca_07702	This study	PRJNA350391
Astacin-like	Angiostrongylus cantonensis	Nematoda	Q7JLI1-D5_Acant-D1	Angca_11221	This study	PRJNA350391
Astacin-like	Angiostrongylus cantonensis	Nematoda	Q7JLI1-D6_Acant-D1	Angca_11221	This study	PRJNA350391
Astacin-like	Angiostrongylus cantonensis	Nematoda	Q7JLI1-D4_Acant-D58	Angca_11261	This study	PRJNA350391
Astacin-like	Angiostrongylus cantonensis	Nematoda	Q7JLI1-D4_Acant-D1	Angca_11262	This study	PRJNA350391
Astacin-like	Angiostrongylus cantonensis	Nematoda	Q7JLI1-D4_Acant-D4	Angca_11262	This study	PRJNA350391
Astacin-like	Angiostrongylus cantonensis	Nematoda	Q7JLI1-D4_Acant-D3	Angca_11262	This study	PRJNA350391
Astacin-like	Angiostrongylus cantonensis	Nematoda	Q7JLI1-D2_Acant-D1	Angca_11262	This study	PRJNA350391
Astacin-like	Angiostrongylus cantonensis	Nematoda	Q7JLI1-D4_Acant-D5	Angca_11264	This study	PRJNA350391
Astacin-like	Angiostrongylus cantonensis	Nematoda	Q7JLI1-D25_Acant-D74	Angca_09827	This study	PRJNA350391
Astacin-like	Angiostrongylus cantonensis	Nematoda	Q7JLI1-D18_Acant-D52	Angca_06783	This study	PRJNA350391
Astacin-like	Angiostrongylus cantonensis	Nematoda	Q7JLI1-D18_Acant-D40	Angca_05041	This study	PRJNA350391
Astacin-like	Angiostrongylus cantonensis	Nematoda	Q7JLI1-D18_Acant-D40	Angca_05042	This study	PRJNA350391
Astacin-like	Angiostrongylus cantonensis	Nematoda	Q20176-D1_Acant-D1	Angca_03928	This study	PRJNA350391
Astacin-like	Angiostrongylus cantonensis	Nematoda	Q20958-D1_Acant-D1	Angca_06413	This study	PRJNA350391
Astacin-like	Angiostrongylus cantonensis	Nematoda	Q7JLI1-D20_Acant-D33	Angca_10213	This study	PRJNA350391
Astacin-like	Angiostrongylus cantonensis	Nematoda	Q7JLI1-D25_Acant-D107	Angca_09977	This study	PRJNA350391
Astacin-like	Angiostrongylus cantonensis	Nematoda	Q7JLI1-D13_Acant-D7	Angca_10029	This study	PRJNA350391
Astacin-like	Angiostrongylus cantonensis	Nematoda	Q7JLI1-D13_Acant-D1	Angca_10030	This study	PRJNA350391
Astacin-like	Angiostrongylus cantonensis	Nematoda	Q7JLI1-D13_Acant-D9	Angca_10050	This study	PRJNA350391
Astacin-like	Angiostrongylus cantonensis	Nematoda	Q7JLI1-D13_Acant-D60	NA	This study	PRJNA350391
Aspartic (A) Peptidases A01 family	Angiostrongylus cantonensis	Nematoda	MER1020334-D1	Angca_08266	This study	PRJNA350391
Aspartic (A) Peptidases A01 family	Angiostrongylus cantonensis	Nematoda	MER1020334-D1	Angca_08267	This study	PRJNA350391
Aspartic (A) Peptidases A01 family	Angiostrongylus cantonensis	Nematoda	MER0013997-D1	Angca_04706	This study	PRJNA350391
Aspartic (A) Peptidases A01 family	Angiostrongylus cantonensis	Nematoda	MER0213826-D9	Angca_05239	This study	PRJNA350391
Aspartic (A) Peptidases A01 family	Angiostrongylus cantonensis	Nematoda	MER0495960-D2	Angca_04519	This study	PRJNA350391
Aspartic (A) Peptidases A01 family	Angiostrongylus cantonensis	Nematoda	MER1104807-D1	Angca_10930	This study	PRJNA350391
Aspartic (A) Peptidases A01 family	Angiostrongylus cantonensis	Nematoda	MER0495943-D4	Angca_10940	This study	PRJNA350391
Aspartic (A) Peptidases A01 family	Angiostrongylus cantonensis	Nematoda	MER0495960-D10	Angca_05422	This study	PRJNA350391
Aspartic (A) Peptidases A01 family	Angiostrongylus cantonensis	Nematoda	MER0495960-D10	Angca_05423	This study	PRJNA350391
Aspartic (A) Peptidases A01 family	Angiostrongylus cantonensis	Nematoda	MER0213826-D2	Angca_05422	This study	PRJNA350391
Aspartic (A) Peptidases A01 family	Angiostrongylus cantonensis	Nematoda	MER1020334-D4	Angca_03375	This study	PRJNA350391
Aspartic (A) Peptidases A01 family	Angiostrongylus cantonensis	Nematoda	MER0495960-D4	Angca_03377	This study	PRJNA350391
Aspartic (A) Peptidases A01 family	Angiostrongylus cantonensis	Nematoda	MER0213826-D12	Angca_05238	This study	PRJNA350391
Aspartic (A) Peptidases A01 family	Angiostrongylus cantonensis	Nematoda	MER0495942-D6	Angca_09042	This study	PRJNA350391
Aspartic (A) Peptidases A01 family	Angiostrongylus cantonensis	Nematoda	MER1020334-D8	Angca_09046	This study	PRJNA350391
Aspartic (A) Peptidases A01 family	Angiostrongylus cantonensis	Nematoda	MER1020334-D8	Angca_09047	This study	PRJNA350391
Aspartic (A) Peptidases A01 family	Angiostrongylus cantonensis	Nematoda	MER0495942-D1	Angca_09060	This study	PRJNA350391
Aspartic (A) Peptidases A01 family	Angiostrongylus cantonensis	Nematoda	MER0495942-D1	Angca_09061	This study	PRJNA350391
Aspartic (A) Peptidases A01 family	Angiostrongylus cantonensis	Nematoda	MER0213826-D8	Angca_12270	This study	PRJNA350391
Aspartic (A) Peptidases A01 family	Angiostrongylus cantonensis	Nematoda	MER0213826-D5	Angca_04240	This study	PRJNA350391
Aspartic (A) Peptidases A01 family	Angiostrongylus cantonensis	Nematoda	MER1020334-D2	Angca_08020	This study	PRJNA350391
Aspartic (A) Peptidases A01 family	Angiostrongylus cantonensis	Nematoda	MER1020334-D2	Angca_08023	This study	PRJNA350391
Aspartic (A) Peptidases A01 family	Angiostrongylus cantonensis	Nematoda	MER0213826-D7	Angca_05414	This study	PRJNA350391
Aspartic (A) Peptidases A01 family	Angiostrongylus cantonensis	Nematoda	MER0213826-D7	Angca_05415	This study	PRJNA350391
Aspartic (A) Peptidases A01 family	Angiostrongylus cantonensis	Nematoda	MER0495960-D3	Angca_05417	This study	PRJNA350391
Aspartic (A) Peptidases A01 family	Angiostrongylus cantonensis	Nematoda	MER0495960-D7	Angca_05421	This study	PRJNA350391
Aspartic (A) Peptidases A01 family	Angiostrongylus cantonensis	Nematoda	MER0213826-D1	Angca_02354	This study	PRJNA350391
Aspartic (A) Peptidases A01 family	Angiostrongylus cantonensis	Nematoda	MER0507122-D11	Angca_04239	This study	PRJNA350391
Cysteine (C) Peptidase C01 family	Angiostrongylus cantonensis	Nematoda	MER0702337-D1	Angca_06316	This study	PRJNA350391
Cysteine (C) Peptidase C01 family	Angiostrongylus cantonensis	Nematoda	MER0705056-D1	Angca_08155	This study	PRJNA350391
Cysteine (C) Peptidase C01 family	Angiostrongylus cantonensis	Nematoda	MER0705056-D1	Angca_08156	This study	PRJNA350391
Cysteine (C) Peptidase C01 family	Angiostrongylus cantonensis	Nematoda	MER1106563-D1	Angca_10449	This study	PRJNA350391
Cysteine (C) Peptidase C01 family	Angiostrongylus cantonensis	Nematoda	MER0345298-D2	Angca_10469	This study	PRJNA350391
Cysteine (C) Peptidase C01 family	Angiostrongylus cantonensis	Nematoda	MER0704305-D2	Angca_06317	This study	PRJNA350391
Cysteine (C) Peptidase C01 family	Angiostrongylus cantonensis	Nematoda	MER0020227-D1	Angca_02142	This study	PRJNA350391
Cysteine (C) Peptidase C01 family	Angiostrongylus cantonensis	Nematoda	MER0704921-D1	Angca_07084	This study	PRJNA350391
Cysteine (C) Peptidase C01 family	Angiostrongylus cantonensis	Nematoda	MER0701843-D1	Angca_08128	This study	PRJNA350391
Cysteine (C) Peptidase C01 family	Angiostrongylus cantonensis	Nematoda	MER0704032-D1	Angca_02572	This study	PRJNA350391
Cysteine (C) Peptidase C01 family	Angiostrongylus cantonensis	Nematoda	MER0702761-D1	Angca_07508	This study	PRJNA350391
Cysteine (C) Peptidase C01 family	Angiostrongylus cantonensis	Nematoda	MER0702761-D1	Angca_07509	This study	PRJNA350391
Cysteine (C) Peptidase C01 family	Angiostrongylus cantonensis	Nematoda	MER1106692-D1	Angca_11501	This study	PRJNA350391
Cysteine (C) Peptidase C01 family	Angiostrongylus cantonensis	Nematoda	MER1106048-D1	Angca_10280	This study	PRJNA350391
Cysteine (C) Peptidase C01 family	Angiostrongylus cantonensis	Nematoda	MER1106723-D1	Angca_10316	This study	PRJNA350391
Cysteine (C) Peptidase C01 family	Angiostrongylus cantonensis	Nematoda	MER0702337-D2	Angca_10677	This study	PRJNA350391
Cysteine (C) Peptidase C01 family	Angiostrongylus cantonensis	Nematoda	MER0702337-D10	Angca_10677	This study	PRJNA350391
Cysteine (C) Peptidase C01 family	Angiostrongylus cantonensis	Nematoda	MER1106048-D6	NA	This study	PRJNA350391
Cysteine (C) Peptidase C13 family	Angiostrongylus cantonensis	Nematoda	MER002478-D1	Angca_08360	This study	PRJNA350391
Cysteine (C) Peptidase C13 family	Angiostrongylus cantonensis	Nematoda	MER108254-D6	Angca_10494	This study	PRJNA350391
Cysteine (C) Peptidase C13 family	Angiostrongylus cantonensis	Nematoda	MER108254-D6	Angca_10495	This study	PRJNA350391
Cysteine (C) Peptidase C13 family	Angiostrongylus cantonensis	Nematoda	MER108254-D4	Angca_10277	This study	PRJNA350391
Cysteine (C) Peptidase C13 family	Angiostrongylus cantonensis	Nematoda	MER242264-D3	Angca_11401	This study	PRJNA350391
Cysteine (C) Peptidase C13 family	Angiostrongylus cantonensis	Nematoda	MER108254-D1	Angca_11455	This study	PRJNA350391
Cysteine (C) Peptidase C13 family	Angiostrongylus cantonensis	Nematoda	MER108254-D3	Angca_11456	This study	PRJNA350391
Cysteine (C) Peptidase C13 family	Angiostrongylus cantonensis	Nematoda	MER242246-D2	Angca_10278	This study	PRJNA350391
Metallo (M) Peptidase M13 family	Angiostrongylus cantonensis	Nematoda	MER0830979-D1	Angca_12662	This study	PRJNA350391
Metallo (M) Peptidase M13 family	Angiostrongylus cantonensis	Nematoda	MER0830979-D2	Angca_02283	This study	PRJNA350391
Metallo (M) Peptidase M13 family	Angiostrongylus cantonensis	Nematoda	MER0830239-D1	Angca_00928	This study	PRJNA350391
Metallo (M) Peptidase M13 family	Angiostrongylus cantonensis	Nematoda	MER0831627-D6	Angca_10773	This study	PRJNA350391
Metallo (M) Peptidase M13 family	Angiostrongylus cantonensis	Nematoda	MER0831627-D6	Angca_10774	This study	PRJNA350391
Metallo (M) Peptidase M13 family	Angiostrongylus cantonensis	Nematoda	MER0832462-D1	Angca_01180	This study	PRJNA350391
Metallo (M) Peptidase M13 family	Angiostrongylus cantonensis	Nematoda	MER1106487-D1	Angca_06044	This study	PRJNA350391
Metallo (M) Peptidase M13 family	Angiostrongylus cantonensis	Nematoda	MER0830011-D4	Angca_11569	This study	PRJNA350391
Metallo (M) Peptidase M13 family	Angiostrongylus cantonensis	Nematoda	MER1106630-D1	Angca_03636	This study	PRJNA350391
Metallo (M) Peptidase M13 family	Angiostrongylus cantonensis	Nematoda	MER0830979-D3	Angca_02282	This study	PRJNA350391
Metallo (M) Peptidase M13 family	Angiostrongylus cantonensis	Nematoda	MER1106028-D1	Angca_01364	This study	PRJNA350391
Metallo (M) Peptidase M13 family	Angiostrongylus cantonensis	Nematoda	MER1106139-D1	Angca_05020	This study	PRJNA350391
Metallo (M) Peptidase M13 family	Angiostrongylus cantonensis	Nematoda	MER0831871-D1	Angca_10297	This study	PRJNA350391
Metallo (M) Peptidase M13 family	Angiostrongylus cantonensis	Nematoda	MER0830979-D4	Angca_12330	This study	PRJNA350391
Metallo (M) Peptidase M13 family	Angiostrongylus cantonensis	Nematoda	MER1146039-D3	NA	This study	PRJNA350391
Aspartic (A) Peptidases A01 family	Ascaris suum	Nematoda	MER0496426-D1	GS_03879	Wormbase W246	PRJNA80881
Aspartic (A) Peptidases A01 family	Ascaris suum	Nematoda	MER1108600-D2	GS_15316	Wormbase W246	PRJNA80881
Aspartic (A) Peptidases A01 family	Ascaris suum	Nematoda	MER0383448-D2	GS_14901	Wormbase W246	PRJNA80881
Aspartic (A) Peptidases A01 family	Ascaris suum	Nematoda	MER1108599-D7	GS_19445	Wormbase W246	PRJNA80881
Aspartic (A) Peptidases A01 family	Ascaris suum	Nematoda	MER0384002-D1	GS_21229	Wormbase W246	PRJNA80881
Aspartic (A) Peptidases A01 family	Ascaris suum	Nematoda	MER0384225-D1	GS_13572	Wormbase W246	PRJNA80881
Aspartic (A) Peptidases A01 family	Ascaris suum	Nematoda	MER0496427-D1	GS_16011	Wormbase W246	PRJNA80881
Aspartic (A) Peptidases A01 family	Ascaris suum	Nematoda	MER0383502-D1	GS_03428	Wormbase W246	PRJNA80881
Aspartic (A) Peptidases A01 family	Ascaris suum	Nematoda	MER1108003-D1	GS_21191	Wormbase W246	PRJNA80881
Aspartic (A) Peptidases A01 family	Ascaris suum	Nematoda	MER1109205-D1	GS_12574	Wormbase W246	PRJNA80881
Cysteine (C) Peptidase C01 family	Ascaris suum	Nematoda	MER1109629-D1	GS_01647	Wormbase W246	PRJNA80881
Cysteine (C) Peptidase C01 family	Ascaris suum	Nematoda	MER1109264-D1	GS_23706	Wormbase W246	PRJNA80881
Cysteine (C) Peptidase C01 family	Ascaris suum	Nematoda	MER0344754-D1	GS_04255	Wormbase W246	PRJNA80881
Cysteine (C) Peptidase C01 family	Ascaris suum	Nematoda	MER0624193-D1	GS_15963	Wormbase W246	PRJNA80881
Cysteine (C) Peptidase C01 family	Ascaris suum	Nematoda	MER0427932-D1	GS_07211	Wormbase W246	PRJNA80881
Cysteine (C) Peptidase C01 family	Ascaris suum	Nematoda	MER0003491-D1	GS_06461	Wormbase W246	PRJNA80881
Cysteine (C) Peptidase C01 family	Ascaris suum	Nematoda	MER0695411-D1	Liv_02735	Wormbase W246	PRJNA80881
Cysteine (C) Peptidase C01 family	Ascaris suum	Nematoda	MER1109178-D1	GS_15704	Wormbase W246	PRJNA80881
Cysteine (C) Peptidase C01 family	Ascaris suum	Nematoda	MER1109688-D1	GS_06045	Wormbase W246	PRJNA80881
Cysteine (C) Peptidase C01 family	Ascaris suum	Nematoda	MER1108546-D1	GS_00980	Wormbase W246	PRJNA80881
Cysteine (C) Peptidase C01 family	Ascaris suum	Nematoda	MER0344501-D1	A02773	Wormbase W246	PRJNA80881
Cysteine (C) Peptidase C13 family	Ascaris suum	Nematoda	MER242246-D2	GS_01798	Wormbase W246	PRJNA80881
Cysteine (C) Peptidase C13 family	Ascaris suum	Nematoda	MER242259-D1	GS_08720	Wormbase W246	PRJNA80881
Cysteine (C) Peptidase C13 family	Ascaris suum	Nematoda	MER242256-D1	GS_02318	Wormbase W246	PRJNA80881
Cysteine (C) Peptidase C13 family	Ascaris suum	Nematoda	MER242225-D1	GS_23516	Wormbase W246	PRJNA80881
Metallo (M) Peptidase M13 family	Ascaris suum	Nematoda	MER0832742-D1	GS_12789	Wormbase W246	PRJNA80881
Metallo (M) Peptidase M13 family	Ascaris suum	Nematoda	MER0338991-D1	GS_02701	Wormbase W246	PRJNA80881
Metallo (M) Peptidase M13 family	Ascaris suum	Nematoda	MER1108744-D1	GS_21280	Wormbase W246	PRJNA80881
Metallo (M) Peptidase M13 family	Ascaris suum	Nematoda	MER1108711-D1	GS_07774	Wormbase W246	PRJNA80881
Metallo (M) Peptidase M13 family	Ascaris suum	Nematoda	MER1109699-D1	GS_17345	Wormbase W246	PRJNA80881
Metallo (M) Peptidase M13 family	Ascaris suum	Nematoda	MER0338752-D1	GS_19140	Wormbase W246	PRJNA80881
Metallo (M) Peptidase M13 family	Ascaris suum	Nematoda	MER0338753-D6	GS_19140	Wormbase W246	PRJNA80881
Metallo (M) Peptidase M13 family	Ascaris suum	Nematoda	MER0338751-D1	GS_10348	Wormbase W246	PRJNA80881
Metallo (M) Peptidase M13 family	Ascaris suum	Nematoda	MER0338754-D1	GS_10348	Wormbase W246	PRJNA80881
Metallo (M) Peptidase M13 family	Ascaris suum	Nematoda	MER1107491-D1	GS_08219	Wormbase W246	PRJNA80881
Metallo (M) Peptidase M13 family	Ascaris suum	Nematoda	MER1109151-D1	GS_04403	Wormbase W246	PRJNA80881
Metallo (M) Peptidase M13 family	Ascaris suum	Nematoda	MER1109752-D1	GS_09426	Wormbase W246	PRJNA80881
Metallo (M) Peptidase M13 family	Ascaris suum	Nematoda	MER0832442-D1	GS_09078	Wormbase W246	PRJNA80881
Metallo (M) Peptidase M13 family	Ascaris suum	Nematoda	MER0830239-D1	GS_10609	Wormbase W246	PRJNA80881
Metallo (M) Peptidase M13 family	Ascaris suum	Nematoda	MER0830137-D1	GS_08624	Wormbase W246	PRJNA80881
Aspartic (A) Peptidases A01 family	Brugia malayi	Nematoda	MER0020004-D1	Bm3492	Wormbase W246	PRJNA10729
Aspartic (A) Peptidases A01 family	Brugia malayi	Nematoda	MER1110155-D1	Bm7467a	Wormbase W246	PRJNA10729
Cysteine (C) Peptidase C01 family	Brugia malayi	Nematoda	MER1109334-D1	Bm3996	Wormbase W246	PRJNA10729
Cysteine (C) Peptidase C01 family	Brugia malayi	Nematoda	MER0158941-D1	Bm7680	Wormbase W246	PRJNA10729
Cysteine (C) Peptidase C01 family	Brugia malayi	Nematoda	MER1110176-D1	Bm7677	Wormbase W246	PRJNA10729
Cysteine (C) Peptidase C01 family	Brugia malayi	Nematoda	MER0038315-D1	Bm7676	Wormbase W246	PRJNA10729
Cysteine (C) Peptidase C01 family	Brugia malayi	Nematoda	MER0158609-D1	Bm2365	Wormbase W246	PRJNA10729
Cysteine (C) Peptidase C01 family	Brugia malayi	Nematoda	MER0027108-D1	Bm8172a	Wormbase W246	PRJNA10729
Cysteine (C) Peptidase C01 family	Brugia malayi	Nematoda	MER1110137-D1	Bm3754	Wormbase W246	PRJNA10729
Cysteine (C) Peptidase C01 family	Brugia malayi	Nematoda	MER0158614-D1	Bm2505	Wormbase W246	PRJNA10729
Cysteine (C) Peptidase C01 family	Brugia malayi	Nematoda	MER0705286-D1	Bm7678	Wormbase W246	PRJNA10729
Cysteine (C) Peptidase C01 family	Brugia malayi	Nematoda	MER0158941-D2	Bm7675	Wormbase W246	PRJNA10729
Cysteine (C) Peptidase C01 family	Brugia malayi	Nematoda	MER0038312-D1	Bm12803	Wormbase W246	PRJNA10729
Cysteine (C) Peptidase C01 family	Brugia malayi	Nematoda	MER1110314-D1	Bm12975	Wormbase W246	PRJNA10729
Cysteine (C) Peptidase C01 family	Brugia malayi	Nematoda	MER0014565-D1	Bm7674	Wormbase W246	PRJNA10729
Cysteine (C) Peptidase C01 family	Brugia malayi	Nematoda	MER0027108-D2	Bm12796	Wormbase W246	PRJNA10729
Cysteine (C) Peptidase C01 family	Brugia malayi	Nematoda	MER0027109-D1	Bm12798b	Wormbase W246	PRJNA10729
Cysteine (C) Peptidase C01 family	Brugia malayi	Nematoda	MER0027108-D6	Bm12799	Wormbase W246	PRJNA10729
Cysteine (C) Peptidase C13 family	Brugia malayi	Nematoda	MER108267-D1	Bm6082	Wormbase W246	PRJNA10729
Cysteine (C) Peptidase C13 family	Brugia malayi	Nematoda	MER123371-D1	Bm13834	Wormbase W246	PRJNA10729
Metallo (M) Peptidase M13 family	Brugia malayi	Nematoda	MER0830952-D1	Bm7805	Wormbase W246	PRJNA10729
Metallo (M) Peptidase M13 family	Brugia malayi	Nematoda	MER0112866-D1	Bm5808	Wormbase W246	PRJNA10729
Metallo (M) Peptidase M13 family	Brugia malayi	Nematoda	MER1110141-D1	Bm7419c	Wormbase W246	PRJNA10729
Aspartic (A) Peptidases A01 family	Caenorhabditis elegans	Nematoda	MER0003674-D1	K10C2.3	Wormbase W246	PRJNA13758
Aspartic (A) Peptidases A01 family	Caenorhabditis elegans	Nematoda	MER0003677-D1	R12H7.2	Wormbase W246	PRJNA13758
Aspartic (A) Peptidases A01 family	Caenorhabditis elegans	Nematoda	MER0003035-D1	F59D6.3	Wormbase W246	PRJNA13758
Aspartic (A) Peptidases A01 family	Caenorhabditis elegans	Nematoda	MER0003034-D1	F59D6.2	Wormbase W246	PRJNA13758
Aspartic (A) Peptidases A01 family	Caenorhabditis elegans	Nematoda	MER0003437-D1	F21F8.4	Wormbase W246	PRJNA13758
Aspartic (A) Peptidases A01 family	Caenorhabditis elegans	Nematoda	MER0002567-D1	F21F8.3	Wormbase W246	PRJNA13758
Aspartic (A) Peptidases A01 family	Caenorhabditis elegans	Nematoda	MER0003678-D1	T18H9.2b	Wormbase W246	PRJNA13758
Aspartic (A) Peptidases A01 family	Caenorhabditis elegans	Nematoda	MER0003676-D1	C15C8.3b	Wormbase W246	PRJNA13758
Aspartic (A) Peptidases A01 family	Caenorhabditis elegans	Nematoda	MER0000914-D1	H22K11.1	Wormbase W246	PRJNA13758
Aspartic (A) Peptidases A01 family	Caenorhabditis elegans	Nematoda	MER0101125-D1	F21F8.5	Wormbase W246	PRJNA13758
Aspartic (A) Peptidases A01 family	Caenorhabditis elegans	Nematoda	MER0003436-D1	F21F8.7	Wormbase W246	PRJNA13758
Aspartic (A) Peptidases A01 family	Caenorhabditis elegans	Nematoda	MER0003679-D1	F28A12.4	Wormbase W246	PRJNA13758
Aspartic (A) Peptidases A01 family	Caenorhabditis elegans	Nematoda	MER0003032-D1	ZK384.3	Wormbase W246	PRJNA13758
Aspartic (A) Peptidases A01 family	Caenorhabditis elegans	Nematoda	MER0019989-D1	Y39B6A.24	Wormbase W246	PRJNA13758
Aspartic (A) Peptidases A01 family	Caenorhabditis elegans	Nematoda	MER0011998-D1	Y39B6A.23	Wormbase W246	PRJNA13758
Aspartic (A) Peptidases A01 family	Caenorhabditis elegans	Nematoda	MER0004851-D1	Y39B6A.20	Wormbase W246	PRJNA13758
Aspartic (A) Peptidases A01 family	Caenorhabditis elegans	Nematoda	MER0005823-D1	C11D2.2	Wormbase W246	PRJNA13758
Cysteine (C) Peptidase C01 family	Caenorhabditis elegans	Nematoda	MER0344697-D9	Y71H2AR.2	Wormbase W246	PRJNA13758
Cysteine (C) Peptidase C01 family	Caenorhabditis elegans	Nematoda	MER0002289-D1	R07E3.1a	Wormbase W246	PRJNA13758
Cysteine (C) Peptidase C01 family	Caenorhabditis elegans	Nematoda	MER0344697-D2	C32B5.7a	Wormbase W246	PRJNA13758
Cysteine (C) Peptidase C01 family	Caenorhabditis elegans	Nematoda	MER0003746-D1	W07B8.4	Wormbase W246	PRJNA13758
Cysteine (C) Peptidase C01 family	Caenorhabditis elegans	Nematoda	MER0001553-D1	W07B8.5	Wormbase W246	PRJNA13758
Cysteine (C) Peptidase C01 family	Caenorhabditis elegans	Nematoda	MER0158508-D10	F32H5.1	Wormbase W246	PRJNA13758
Cysteine (C) Peptidase C01 family	Caenorhabditis elegans	Nematoda	MER0001551-D1	T10H4.12	Wormbase W246	PRJNA13758
Cysteine (C) Peptidase C01 family	Caenorhabditis elegans	Nematoda	MER0005819-D1	F36D3.9	Wormbase W246	PRJNA13758
Cysteine (C) Peptidase C01 family	Caenorhabditis elegans	Nematoda	MER0003979-D1	T03E6.7b	Wormbase W246	PRJNA13758
Cysteine (C) Peptidase C01 family	Caenorhabditis elegans	Nematoda	MER0011722-D1	Y51A2D.8	Wormbase W246	PRJNA13758
Cysteine (C) Peptidase C01 family	Caenorhabditis elegans	Nematoda	MER0005817-D1	Y113G7B.15	Wormbase W246	PRJNA13758
Cysteine (C) Peptidase C01 family	Caenorhabditis elegans	Nematoda	MER0005816-D1	Y40H7A.10	Wormbase W246	PRJNA13758
Cysteine (C) Peptidase C01 family	Caenorhabditis elegans	Nematoda	MER0702784-D7	W07B8.1	Wormbase W246	PRJNA13758
Cysteine (C) Peptidase C01 family	Caenorhabditis elegans	Nematoda	MER0001552-D1	F44C4.3	Wormbase W246	PRJNA13758
Cysteine (C) Peptidase C01 family	Caenorhabditis elegans	Nematoda	MER0003748-D1	F41E6.6	Wormbase W246	PRJNA13758
Cysteine (C) Peptidase C01 family	Caenorhabditis elegans	Nematoda	MER0003657-D1	C50F4.3	Wormbase W246	PRJNA13758
Cysteine (C) Peptidase C01 family	Caenorhabditis elegans	Nematoda	MER0158532-D1	C52E4.1	Wormbase W246	PRJNA13758
Cysteine (C) Peptidase C01 family	Caenorhabditis elegans	Nematoda	MER0003658-D1	F57F5.1	Wormbase W246	PRJNA13758
Cysteine (C) Peptidase C01 family	Caenorhabditis elegans	Nematoda	MER0003656-D1	M04G12.2	Wormbase W246	PRJNA13758
Cysteine (C) Peptidase C01 family	Caenorhabditis elegans	Nematoda	MER0021221-D1	Y51A2D.1a	Wormbase W246	PRJNA13758
Cysteine (C) Peptidase C01 family	Caenorhabditis elegans	Nematoda	MER0001554-D1	C25B8.3a	Wormbase W246	PRJNA13758
Cysteine (C) Peptidase C01 family	Caenorhabditis elegans	Nematoda	MER0003659-D1	R09F10.1	Wormbase W246	PRJNA13758
Cysteine (C) Peptidase C01 family	Caenorhabditis elegans	Nematoda	MER0344697-D5	Y71H2AM.25	Wormbase W246	PRJNA13758
Cysteine (C) Peptidase C01 family	Caenorhabditis elegans	Nematoda	MER0344697-D3	C32B5.13	Wormbase W246	PRJNA13758
Cysteine (C) Peptidase C01 family	Caenorhabditis elegans	Nematoda	MER0704266-D11	K02E7.10	Wormbase W246	PRJNA13758
Cysteine (C) Peptidase C01 family	Caenorhabditis elegans	Nematoda	MER0003661-D1	F15D4.4	Wormbase W246	PRJNA13758
Cysteine (C) Peptidase C01 family	Caenorhabditis elegans	Nematoda	MER0023135-D1	Y65B4A.2c	Wormbase W246	PRJNA13758
Cysteine (C) Peptidase C01 family	Caenorhabditis elegans	Nematoda	MER0003405-D1	F32B5.8a	Wormbase W246	PRJNA13758
Cysteine (C) Peptidase C13 family	Caenorhabditis elegans	Nematoda	MER002548-D1	T28H10.3	Wormbase W246	PRJNA13758
Cysteine (C) Peptidase C13 family	Caenorhabditis elegans	Nematoda	MER002478-D1	T05E11.6	Wormbase W246	PRJNA13758
Metallo (M) Peptidase M13 family	Caenorhabditis elegans	Nematoda	MER0314758-D3	C53B7.7	Wormbase W246	PRJNA13758
Metallo (M) Peptidase M13 family	Caenorhabditis elegans	Nematoda	MER0314758-D1	F40B5.3b	Wormbase W246	PRJNA13758
Metallo (M) Peptidase M13 family	Caenorhabditis elegans	Nematoda	MER0038668-D1	T25B6.2	Wormbase W246	PRJNA13758
Metallo (M) Peptidase M13 family	Caenorhabditis elegans	Nematoda	MER0002993-D1	F39E9.4	Wormbase W246	PRJNA13758
Metallo (M) Peptidase M13 family	Caenorhabditis elegans	Nematoda	MER0004763-D1	F18A12.4	Wormbase W246	PRJNA13758
Metallo (M) Peptidase M13 family	Caenorhabditis elegans	Nematoda	MER0004763-D2	F18A12.3	Wormbase W246	PRJNA13758
Metallo (M) Peptidase M13 family	Caenorhabditis elegans	Nematoda	MER0002990-D1	F18A12.1	Wormbase W246	PRJNA13758
Metallo (M) Peptidase M13 family	Caenorhabditis elegans	Nematoda	MER0011714-D1	ZK1248.1	Wormbase W246	PRJNA13758
Metallo (M) Peptidase M13 family	Caenorhabditis elegans	Nematoda	MER0162857-D1	F54F11.2a	Wormbase W246	PRJNA13758
Metallo (M) Peptidase M13 family	Caenorhabditis elegans	Nematoda	MER0001365-D1	F54F11.2a	Wormbase W246	PRJNA13758
Metallo (M) Peptidase M13 family	Caenorhabditis elegans	Nematoda	MER0002997-D1	T16A9.4b	Wormbase W246	PRJNA13758
Metallo (M) Peptidase M13 family	Caenorhabditis elegans	Nematoda	MER0015181-D1	Y116A8C.4	Wormbase W246	PRJNA13758
Metallo (M) Peptidase M13 family	Caenorhabditis elegans	Nematoda	MER0015181-D3	Y116A8C.5	Wormbase W246	PRJNA13758
Metallo (M) Peptidase M13 family	Caenorhabditis elegans	Nematoda	MER0002991-D1	K02F6.9	Wormbase W246	PRJNA13758
Metallo (M) Peptidase M13 family	Caenorhabditis elegans	Nematoda	MER0004762-D1	T05A8.4	Wormbase W246	PRJNA13758
Metallo (M) Peptidase M13 family	Caenorhabditis elegans	Nematoda	MER0004761-D1	T06D4.3	Wormbase W246	PRJNA13758
Metallo (M) Peptidase M13 family	Caenorhabditis elegans	Nematoda	MER0830650-D12	T06D4.4	Wormbase W246	PRJNA13758
Metallo (M) Peptidase M13 family	Caenorhabditis elegans	Nematoda	MER0002989-D11	F18A12.6	Wormbase W246	PRJNA13758
Metallo (M) Peptidase M13 family	Caenorhabditis elegans	Nematoda	MER0002988-D1	F18A12.8b	Wormbase W246	PRJNA13758
Metallo (M) Peptidase M13 family	Caenorhabditis elegans	Nematoda	MER0002987-D1	C49D10.10	Wormbase W246	PRJNA13758
Metallo (M) Peptidase M13 family	Caenorhabditis elegans	Nematoda	MER0289067-D1	F26G1.6	Wormbase W246	PRJNA13758
Metallo (M) Peptidase M13 family	Caenorhabditis elegans	Nematoda	MER0004778-D1	ZK970.1b	Wormbase W246	PRJNA13758
Metallo (M) Peptidase M13 family	Caenorhabditis elegans	Nematoda	MER0002350-D1	ZK20.6	Wormbase W246	PRJNA13758
Aspartic (A) Peptidases A01 family	Haemonchus contortus	Nematoda	MER0630233-D2	HCOI01660700.t1	Wormbase W246	PRJEB506
Aspartic (A) Peptidases A01 family	Haemonchus contortus	Nematoda	MER0630233-D16	HCOI01660800.t1	Wormbase W246	PRJEB506
Aspartic (A) Peptidases A01 family	Haemonchus contortus	Nematoda	MER0495935-D2	HCOI00838800.t2	Wormbase W246	PRJEB506
Aspartic (A) Peptidases A01 family	Haemonchus contortus	Nematoda	MER0495918-D4	HCOI00739700.t1	Wormbase W246	PRJEB506
Aspartic (A) Peptidases A01 family	Haemonchus contortus	Nematoda	MER0495925-D1	HCOI00534800.t1	Wormbase W246	PRJEB506
Aspartic (A) Peptidases A01 family	Haemonchus contortus	Nematoda	MER0495958-D1	HCOI01783500.t1	Wormbase W246	PRJEB506
Aspartic (A) Peptidases A01 family	Haemonchus contortus	Nematoda	MER0495918-D1	HCOI00416000.t1	Wormbase W246	PRJEB506
Aspartic (A) Peptidases A01 family	Haemonchus contortus	Nematoda	MER0495959-D1	HCOI01807400.t1	Wormbase W246	PRJEB506
Aspartic (A) Peptidases A01 family	Haemonchus contortus	Nematoda	MER0495916-D2	HCOI02001300.t1	Wormbase W246	PRJEB506
Aspartic (A) Peptidases A01 family	Haemonchus contortus	Nematoda	MER0495942-D1	HCOI01945700.t1	Wormbase W246	PRJEB506
Aspartic (A) Peptidases A01 family	Haemonchus contortus	Nematoda	MER0495943-D2	HCOI01945800.t1	Wormbase W246	PRJEB506
Aspartic (A) Peptidases A01 family	Haemonchus contortus	Nematoda	MER0495942-D2	HCOI01186200.t1	Wormbase W246	PRJEB506
Aspartic (A) Peptidases A01 family	Haemonchus contortus	Nematoda	MER0495943-D1	HCOI01186300.t1	Wormbase W246	PRJEB506
Aspartic (A) Peptidases A01 family	Haemonchus contortus	Nematoda	MER0495959-D2	HCOI01495600.t1	Wormbase W246	PRJEB506
Aspartic (A) Peptidases A01 family	Haemonchus contortus	Nematoda	MER0495953-D1	HCOI01506800.t2	Wormbase W246	PRJEB506
Aspartic (A) Peptidases A01 family	Haemonchus contortus	Nematoda	MER0495939-D2	HCOI01769900.t1	Wormbase W246	PRJEB506
Aspartic (A) Peptidases A01 family	Haemonchus contortus	Nematoda	MER0495973-D1	HCOI00022600.t1	Wormbase W246	PRJEB506
Aspartic (A) Peptidases A01 family	Haemonchus contortus	Nematoda	MER0495916-D1	HCOI00500800.t1	Wormbase W246	PRJEB506
Aspartic (A) Peptidases A01 family	Haemonchus contortus	Nematoda	MER0495927-D10	HCOI00588300.t1	Wormbase W246	PRJEB506
Aspartic (A) Peptidases A01 family	Haemonchus contortus	Nematoda	MER0495928-D1	HCOI00588400.t1	Wormbase W246	PRJEB506
Aspartic (A) Peptidases A01 family	Haemonchus contortus	Nematoda	MER0495957-D1	HCOI01600400.t1	Wormbase W246	PRJEB506
Aspartic (A) Peptidases A01 family	Haemonchus contortus	Nematoda	MER0495937-D1	HCOI00993100.t1	Wormbase W246	PRJEB506
Aspartic (A) Peptidases A01 family	Haemonchus contortus	Nematoda	MER0495939-D1	HCOI01001100.t1	Wormbase W246	PRJEB506
Aspartic (A) Peptidases A01 family	Haemonchus contortus	Nematoda	MER0495954-D1	HCOI01752900.t1	Wormbase W246	PRJEB506
Aspartic (A) Peptidases A01 family	Haemonchus contortus	Nematoda	MER0495935-D1	HCOI01329200.t1	Wormbase W246	PRJEB506
Aspartic (A) Peptidases A01 family	Haemonchus contortus	Nematoda	MER0495974-D1	HCOI00155500.t1	Wormbase W246	PRJEB506
Aspartic (A) Peptidases A01 family	Haemonchus contortus	Nematoda	MER0495919-D1	HCOI01580200.t1	Wormbase W246	PRJEB506
Aspartic (A) Peptidases A01 family	Haemonchus contortus	Nematoda	MER0495919-D8	HCOI01580300.t1	Wormbase W246	PRJEB506
Aspartic (A) Peptidases A01 family	Haemonchus contortus	Nematoda	MER0495933-D1	HCOI00783900.t2	Wormbase W246	PRJEB506
Aspartic (A) Peptidases A01 family	Haemonchus contortus	Nematoda	MER0495948-D1	HCOI01402000.t1	Wormbase W246	PRJEB506
Aspartic (A) Peptidases A01 family	Haemonchus contortus	Nematoda	MER0495971-D2	HCOI01386500.t1	Wormbase W246	PRJEB506
Aspartic (A) Peptidases A01 family	Haemonchus contortus	Nematoda	MER0346306-D1	HCOI00288000.t1	Wormbase W246	PRJEB506
Aspartic (A) Peptidases A01 family	Haemonchus contortus	Nematoda	MER0495917-D1	HCOI00422200.t1	Wormbase W246	PRJEB506
Aspartic (A) Peptidases A01 family	Haemonchus contortus	Nematoda	MER0495917-D2	HCOI01355200.t1	Wormbase W246	PRJEB506
Aspartic (A) Peptidases A01 family	Haemonchus contortus	Nematoda	MER0495917-D2	HCOI01355300.t1	Wormbase W246	PRJEB506
Aspartic (A) Peptidases A01 family	Haemonchus contortus	Nematoda	MER0495972-D1	HCOI02189800.t1	Wormbase W246	PRJEB506
Aspartic (A) Peptidases A01 family	Haemonchus contortus	Nematoda	MER0495940-D3	HCOI02033100.t1	Wormbase W246	PRJEB506
Aspartic (A) Peptidases A01 family	Haemonchus contortus	Nematoda	MER0495940-D2	HCOI02033200.t1	Wormbase W246	PRJEB506
Aspartic (A) Peptidases A01 family	Haemonchus contortus	Nematoda	MER0495921-D1	HCOI00466700.t1	Wormbase W246	PRJEB506
Aspartic (A) Peptidases A01 family	Haemonchus contortus	Nematoda	MER0495950-D1	HCOI01613300.t1	Wormbase W246	PRJEB506
Aspartic (A) Peptidases A01 family	Haemonchus contortus	Nematoda	MER0495957-D11	HCOI01614000.t1	Wormbase W246	PRJEB506
Aspartic (A) Peptidases A01 family	Haemonchus contortus	Nematoda	MER0630233-D1	HCOI01661700.t1	Wormbase W246	PRJEB506
Aspartic (A) Peptidases A01 family	Haemonchus contortus	Nematoda	MER0630233-D13	HCOI01661800.t1	Wormbase W246	PRJEB506
Aspartic (A) Peptidases A01 family	Haemonchus contortus	Nematoda	MER0495925-D2	HCOI02028700.t1	Wormbase W246	PRJEB506
Aspartic (A) Peptidases A01 family	Haemonchus contortus	Nematoda	MER0495919-D5	HCOI01286500.t1	Wormbase W246	PRJEB506
Aspartic (A) Peptidases A01 family	Haemonchus contortus	Nematoda	MER0495919-D5	HCOI01286600.t1	Wormbase W246	PRJEB506
Aspartic (A) Peptidases A01 family	Haemonchus contortus	Nematoda	MER0495922-D4	HCOI00224700.t1	Wormbase W246	PRJEB506
Aspartic (A) Peptidases A01 family	Haemonchus contortus	Nematoda	MER0495953-D3	HCOI02084000.t1	Wormbase W246	PRJEB506
Aspartic (A) Peptidases A01 family	Haemonchus contortus	Nematoda	MER0495971-D1	HCOI00065300.t1	Wormbase W246	PRJEB506
Aspartic (A) Peptidases A01 family	Haemonchus contortus	Nematoda	MER0495919-D3	HCOI00854400.t1	Wormbase W246	PRJEB506
Aspartic (A) Peptidases A01 family	Haemonchus contortus	Nematoda	MER0495930-D1	HCOI00609600.t1	Wormbase W246	PRJEB506
Aspartic (A) Peptidases A01 family	Haemonchus contortus	Nematoda	MER0495931-D1	HCOI00609700.t1	Wormbase W246	PRJEB506
Aspartic (A) Peptidases A01 family	Haemonchus contortus	Nematoda	MER0495922-D1	HCOI00582400.t1	Wormbase W246	PRJEB506
Aspartic (A) Peptidases A01 family	Haemonchus contortus	Nematoda	MER0495923-D1	HCOI00582500.t1	Wormbase W246	PRJEB506
Aspartic (A) Peptidases A01 family	Haemonchus contortus	Nematoda	MER0495919-D6	HCOI01176200.t1	Wormbase W246	PRJEB506
Aspartic (A) Peptidases A01 family	Haemonchus contortus	Nematoda	MER0495919-D2	HCOI01176300.t1	Wormbase W246	PRJEB506
Aspartic (A) Peptidases A01 family	Haemonchus contortus	Nematoda	MER0495924-D1	HCOI00623400.t1	Wormbase W246	PRJEB506
Aspartic (A) Peptidases A01 family	Haemonchus contortus	Nematoda	MER0495919-D4	HCOI01808600.t1	Wormbase W246	PRJEB506
Aspartic (A) Peptidases A01 family	Haemonchus contortus	Nematoda	MER0495932-D1	HCOI00615900.t1	Wormbase W246	PRJEB506
Aspartic (A) Peptidases A01 family	Haemonchus contortus	Nematoda	MER0495931-D3	HCOI01955300.t1	Wormbase W246	PRJEB506
Aspartic (A) Peptidases A01 family	Haemonchus contortus	Nematoda	MER0495934-D1	HCOI01993200.t1	Wormbase W246	PRJEB506
Aspartic (A) Peptidases A01 family	Haemonchus contortus	Nematoda	MER0002784-D1	HCOI01993500.t1	Wormbase W246	PRJEB506
Aspartic (A) Peptidases A01 family	Haemonchus contortus	Nematoda	MER0495964-D4	HCOI01993600.t1	Wormbase W246	PRJEB506
Aspartic (A) Peptidases A01 family	Haemonchus contortus	Nematoda	MER0495915-D1	HCOI00224900.t1	Wormbase W246	PRJEB506
Aspartic (A) Peptidases A01 family	Haemonchus contortus	Nematoda	MER0495953-D6	HCOI01892100.t1	Wormbase W246	PRJEB506
Aspartic (A) Peptidases A01 family	Haemonchus contortus	Nematoda	MER0495940-D1	HCOI01249100.t1	Wormbase W246	PRJEB506
Aspartic (A) Peptidases A01 family	Haemonchus contortus	Nematoda	MER0495960-D1	HCOI01005700.t1	Wormbase W246	PRJEB506
Cysteine (C) Peptidase C01 family	Haemonchus contortus	Nematoda	MER0702337-D1	HCOI00020100.t1	Wormbase W246	PRJEB506
Cysteine (C) Peptidase C01 family	Haemonchus contortus	Nematoda	MER0705056-D1	HCOI00657000.t1	Wormbase W246	PRJEB506
Cysteine (C) Peptidase C01 family	Haemonchus contortus	Nematoda	MER0020227-D2	HCOI01959700.t1	Wormbase W246	PRJEB506
Cysteine (C) Peptidase C01 family	Haemonchus contortus	Nematoda	MER0704629-D1	HCOI01143100.t1	Wormbase W246	PRJEB506
Cysteine (C) Peptidase C01 family	Haemonchus contortus	Nematoda	MER0702008-D10	HCOI01143200.t1	Wormbase W246	PRJEB506
Cysteine (C) Peptidase C01 family	Haemonchus contortus	Nematoda	MER0704944-D3	HCOI01143300.t1	Wormbase W246	PRJEB506
Cysteine (C) Peptidase C01 family	Haemonchus contortus	Nematoda	MER0703947-D1	HCOI01143500.t1	Wormbase W246	PRJEB506
Cysteine (C) Peptidase C01 family	Haemonchus contortus	Nematoda	MER0702306-D41	HCOI01143600.t1	Wormbase W246	PRJEB506
Cysteine (C) Peptidase C01 family	Haemonchus contortus	Nematoda	MER0704305-D2	HCOI01143700.t1	Wormbase W246	PRJEB506
Cysteine (C) Peptidase C01 family	Haemonchus contortus	Nematoda	MER0704452-D26	HCOI01143800.t1	Wormbase W246	PRJEB506
Cysteine (C) Peptidase C01 family	Haemonchus contortus	Nematoda	MER0702091-D41	HCOI01143900.t1	Wormbase W246	PRJEB506
Cysteine (C) Peptidase C01 family	Haemonchus contortus	Nematoda	MER0004650-D1	HCOI01144100.t1	Wormbase W246	PRJEB506
Cysteine (C) Peptidase C01 family	Haemonchus contortus	Nematoda	MER0702804-D1	HCOI01144200.t1	Wormbase W246	PRJEB506
Cysteine (C) Peptidase C01 family	Haemonchus contortus	Nematoda	MER0703721-D1	HCOI01144300.t1	Wormbase W246	PRJEB506
Cysteine (C) Peptidase C01 family	Haemonchus contortus	Nematoda	MER0705516-D34	HCOI01144400.t1	Wormbase W246	PRJEB506
Cysteine (C) Peptidase C01 family	Haemonchus contortus	Nematoda	MER0002309-D1	HCOI01144600.t1	Wormbase W246	PRJEB506
Cysteine (C) Peptidase C01 family	Haemonchus contortus	Nematoda	MER0702856-D2	HCOI01144700.t1	Wormbase W246	PRJEB506
Cysteine (C) Peptidase C01 family	Haemonchus contortus	Nematoda	MER0704035-D1	HCOI01144800.t1	Wormbase W246	PRJEB506
Cysteine (C) Peptidase C01 family	Haemonchus contortus	Nematoda	MER0694527-D1	HCOI01591500.t1	Wormbase W246	PRJEB506
Cysteine (C) Peptidase C01 family	Haemonchus contortus	Nematoda	MER0000701-D1	HCOI01112100.t1	Wormbase W246	PRJEB506
Cysteine (C) Peptidase C01 family	Haemonchus contortus	Nematoda	MER0002312-D30	HCOI01112200.t1	Wormbase W246	PRJEB506
Cysteine (C) Peptidase C01 family	Haemonchus contortus	Nematoda	MER0705033-D1	HCOI01112300.t1	Wormbase W246	PRJEB506
Cysteine (C) Peptidase C01 family	Haemonchus contortus	Nematoda	MER0701783-D8	HCOI01112400.t1	Wormbase W246	PRJEB506
Cysteine (C) Peptidase C01 family	Haemonchus contortus	Nematoda	MER0703899-D29	HCOI01112900.t1	Wormbase W246	PRJEB506
Cysteine (C) Peptidase C01 family	Haemonchus contortus	Nematoda	MER0701832-D1	HCOI01113000.t1	Wormbase W246	PRJEB506
Cysteine (C) Peptidase C01 family	Haemonchus contortus	Nematoda	MER0702979-D1	HCOI00522800.t1	Wormbase W246	PRJEB506
Cysteine (C) Peptidase C01 family	Haemonchus contortus	Nematoda	MER0703784-D1	HCOI00522900.t1	Wormbase W246	PRJEB506
Cysteine (C) Peptidase C01 family	Haemonchus contortus	Nematoda	MER0703053-D3	HCOI00523000.t1	Wormbase W246	PRJEB506
Cysteine (C) Peptidase C01 family	Haemonchus contortus	Nematoda	MER0702676-D4	HCOI00523100.t1	Wormbase W246	PRJEB506
Cysteine (C) Peptidase C01 family	Haemonchus contortus	Nematoda	MER0701921-D7	HCOI00523200.t1	Wormbase W246	PRJEB506
Cysteine (C) Peptidase C01 family	Haemonchus contortus	Nematoda	MER0002313-D7	HCOI00523300.t1	Wormbase W246	PRJEB506
Cysteine (C) Peptidase C01 family	Haemonchus contortus	Nematoda	MER0705237-D6	HCOI00523400.t1	Wormbase W246	PRJEB506
Cysteine (C) Peptidase C01 family	Haemonchus contortus	Nematoda	MER0704442-D7	HCOI00523500.t1	Wormbase W246	PRJEB506
Cysteine (C) Peptidase C01 family	Haemonchus contortus	Nematoda	MER0016135-D1	HCOI00523800.t1	Wormbase W246	PRJEB506
Cysteine (C) Peptidase C01 family	Haemonchus contortus	Nematoda	MER0016135-D1	HCOI00524100.t1	Wormbase W246	PRJEB506
Cysteine (C) Peptidase C01 family	Haemonchus contortus	Nematoda	MER0703617-D6	HCOI00524100.t1	Wormbase W246	PRJEB506
Cysteine (C) Peptidase C01 family	Haemonchus contortus	Nematoda	MER0184305-D1	HCOI00524300.t1	Wormbase W246	PRJEB506
Cysteine (C) Peptidase C01 family	Haemonchus contortus	Nematoda	MER0705175-D1	HCOI01735900.t1	Wormbase W246	PRJEB506
Cysteine (C) Peptidase C01 family	Haemonchus contortus	Nematoda	MER0702224-D4	HCOI01736000.t1	Wormbase W246	PRJEB506
Cysteine (C) Peptidase C01 family	Haemonchus contortus	Nematoda	MER0702015-D14	HCOI01736600.t1	Wormbase W246	PRJEB506
Cysteine (C) Peptidase C01 family	Haemonchus contortus	Nematoda	MER0705605-D1	HCOI01736700.t1	Wormbase W246	PRJEB506
Cysteine (C) Peptidase C01 family	Haemonchus contortus	Nematoda	MER0704355-D1	HCOI01939200.t1	Wormbase W246	PRJEB506
Cysteine (C) Peptidase C01 family	Haemonchus contortus	Nematoda	MER1146537-D1	HCOI00527500.t1	Wormbase W246	PRJEB506
Cysteine (C) Peptidase C01 family	Haemonchus contortus	Nematoda	MER0701843-D1	HCOI01714800.t1	Wormbase W246	PRJEB506
Cysteine (C) Peptidase C01 family	Haemonchus contortus	Nematoda	MER0494700-D1	HCOI01100700.t1	Wormbase W246	PRJEB506
Cysteine (C) Peptidase C01 family	Haemonchus contortus	Nematoda	MER0704921-D1	HCOI01391100.t1	Wormbase W246	PRJEB506
Cysteine (C) Peptidase C01 family	Haemonchus contortus	Nematoda	MER0705092-D1	HCOI01606800.t1	Wormbase W246	PRJEB506
Cysteine (C) Peptidase C01 family	Haemonchus contortus	Nematoda	MER0705310-D1	HCOI01606900.t1	Wormbase W246	PRJEB506
Cysteine (C) Peptidase C01 family	Haemonchus contortus	Nematoda	MER0705310-D2	HCOI01607000.t1	Wormbase W246	PRJEB506
Cysteine (C) Peptidase C01 family	Haemonchus contortus	Nematoda	MER0002311-D1	HCOI01607100.t1	Wormbase W246	PRJEB506
Cysteine (C) Peptidase C01 family	Haemonchus contortus	Nematoda	MER0702386-D2	HCOI01768100.t1	Wormbase W246	PRJEB506
Cysteine (C) Peptidase C01 family	Haemonchus contortus	Nematoda	MER0184305-D6	HCOI01431800.t1	Wormbase W246	PRJEB506
Cysteine (C) Peptidase C01 family	Haemonchus contortus	Nematoda	MER0694527-D2	HCOI01007000.t1	Wormbase W246	PRJEB506
Cysteine (C) Peptidase C01 family	Haemonchus contortus	Nematoda	MER0703100-D2	HCOI01283800.t1	Wormbase W246	PRJEB506
Cysteine (C) Peptidase C01 family	Haemonchus contortus	Nematoda	MER0703597-D1	HCOI01284000.t1	Wormbase W246	PRJEB506
Cysteine (C) Peptidase C01 family	Haemonchus contortus	Nematoda	MER0704903-D32	HCOI01284100.t1	Wormbase W246	PRJEB506
Cysteine (C) Peptidase C01 family	Haemonchus contortus	Nematoda	MER0020227-D1	HCOI00548800.t1	Wormbase W246	PRJEB506
Cysteine (C) Peptidase C01 family	Haemonchus contortus	Nematoda	MER0703039-D1	HCOI00160400.t1	Wormbase W246	PRJEB506
Cysteine (C) Peptidase C01 family	Haemonchus contortus	Nematoda	MER0494700-D2	HCOI01411500.t2	Wormbase W246	PRJEB506
Cysteine (C) Peptidase C01 family	Haemonchus contortus	Nematoda	MER0704032-D1	HCOI02164000.t1	Wormbase W246	PRJEB506
Cysteine (C) Peptidase C01 family	Haemonchus contortus	Nematoda	MER0703157-D1	HCOI01128900.t1	Wormbase W246	PRJEB506
Cysteine (C) Peptidase C01 family	Haemonchus contortus	Nematoda	MER0703157-D3	HCOI01129100.t1	Wormbase W246	PRJEB506
Cysteine (C) Peptidase C01 family	Haemonchus contortus	Nematoda	MER0704737-D35	HCOI01129200.t1	Wormbase W246	PRJEB506
Cysteine (C) Peptidase C01 family	Haemonchus contortus	Nematoda	MER0704556-D1	HCOI01129300.t1	Wormbase W246	PRJEB506
Cysteine (C) Peptidase C01 family	Haemonchus contortus	Nematoda	MER0704035-D2	HCOI01129400.t1	Wormbase W246	PRJEB506
Cysteine (C) Peptidase C01 family	Haemonchus contortus	Nematoda	MER1146240-D1	HCOI01704700.t1	Wormbase W246	PRJEB506
Cysteine (C) Peptidase C01 family	Haemonchus contortus	Nematoda	MER0702082-D1	HCOI01736800.t1	Wormbase W246	PRJEB506
Cysteine (C) Peptidase C01 family	Haemonchus contortus	Nematoda	MER0704862-D1	HCOI00658500.t1	Wormbase W246	PRJEB506
Cysteine (C) Peptidase C01 family	Haemonchus contortus	Nematoda	MER0704948-D1	HCOI00658600.t1	Wormbase W246	PRJEB506
Cysteine (C) Peptidase C13 family	Haemonchus contortus	Nematoda	MER108258-D2	HCOI01157700.t1	Wormbase W246	PRJEB506
Cysteine (C) Peptidase C13 family	Haemonchus contortus	Nematoda	MER108258-D1	HCOI01158300.t1	Wormbase W246	PRJEB506
Cysteine (C) Peptidase C13 family	Haemonchus contortus	Nematoda	MER242264-D1	HCOI01158500.t1	Wormbase W246	PRJEB506
Cysteine (C) Peptidase C13 family	Haemonchus contortus	Nematoda	MER292292-D3	HCOI02143600.t2	Wormbase W246	PRJEB506
Cysteine (C) Peptidase C13 family	Haemonchus contortus	Nematoda	MER002478-D2	HCOI01078100.t1	Wormbase W246	PRJEB506
Cysteine (C) Peptidase C13 family	Haemonchus contortus	Nematoda	MER002478-D1	HCOI02130500.t1	Wormbase W246	PRJEB506
Metallo (M) Peptidase M13 family	Haemonchus contortus	Nematoda	MER0830966-D1	HCOI01725100.t1	Wormbase W246	PRJEB506
Metallo (M) Peptidase M13 family	Haemonchus contortus	Nematoda	MER0829936-D1	HCOI02138600.t1	Wormbase W246	PRJEB506
Metallo (M) Peptidase M13 family	Haemonchus contortus	Nematoda	MER0830239-D1	HCOI00205000.t1	Wormbase W246	PRJEB506
Metallo (M) Peptidase M13 family	Haemonchus contortus	Nematoda	MER0002574-D1	HCOI00308300.t1	Wormbase W246	PRJEB506
Metallo (M) Peptidase M13 family	Haemonchus contortus	Nematoda	MER0830215-D1	HCOI02115900.t1	Wormbase W246	PRJEB506
Metallo (M) Peptidase M13 family	Haemonchus contortus	Nematoda	MER1120632-D1	HCOI00384700.t1	Wormbase W246	PRJEB506
Metallo (M) Peptidase M13 family	Haemonchus contortus	Nematoda	MER0830477-D1	HCOI00384800.t1	Wormbase W246	PRJEB506
Metallo (M) Peptidase M13 family	Haemonchus contortus	Nematoda	MER0831238-D1	HCOI00798100.t1	Wormbase W246	PRJEB506
Metallo (M) Peptidase M13 family	Haemonchus contortus	Nematoda	MER0831237-D1	HCOI00798100.t1	Wormbase W246	PRJEB506
Metallo (M) Peptidase M13 family	Haemonchus contortus	Nematoda	MER0830979-D1	HCOI01473100.t1	Wormbase W246	PRJEB506
Metallo (M) Peptidase M13 family	Haemonchus contortus	Nematoda	MER0831815-D1	HCOI00902900.t1	Wormbase W246	PRJEB506
Metallo (M) Peptidase M13 family	Haemonchus contortus	Nematoda	MER0832616-D1	HCOI00855700.t1	Wormbase W246	PRJEB506
Metallo (M) Peptidase M13 family	Haemonchus contortus	Nematoda	MER0830477-D2	HCOI01333500.t1	Wormbase W246	PRJEB506
Metallo (M) Peptidase M13 family	Haemonchus contortus	Nematoda	MER0831627-D1	HCOI01270500.t1	Wormbase W246	PRJEB506
Metallo (M) Peptidase M13 family	Haemonchus contortus	Nematoda	MER0830341-D1	HCOI01968600.t1	Wormbase W246	PRJEB506
Metallo (M) Peptidase M13 family	Haemonchus contortus	Nematoda	MER0831532-D1	HCOI01816900.t1	Wormbase W246	PRJEB506
Metallo (M) Peptidase M13 family	Haemonchus contortus	Nematoda	MER0832702-D1	HCOI01554600.t1	Wormbase W246	PRJEB506
Metallo (M) Peptidase M13 family	Haemonchus contortus	Nematoda	MER0831871-D1	HCOI00447000.t1	Wormbase W246	PRJEB506
Aspartic (A) Peptidases A01 family	Necator americanus	Nematoda	MER0512933-D1	NECAME_06159	Wormbase W246	PRJNA72135
Aspartic (A) Peptidases A01 family	Necator americanus	Nematoda	MER0315159-D3	NECAME_06493	Wormbase W246	PRJNA72135
Aspartic (A) Peptidases A01 family	Necator americanus	Nematoda	MER0255794-D1	NECAME_06494	Wormbase W246	PRJNA72135
Aspartic (A) Peptidases A01 family	Necator americanus	Nematoda	MER0693776-D1	NECAME_06498	Wormbase W246	PRJNA72135
Aspartic (A) Peptidases A01 family	Necator americanus	Nematoda	MER0139705-D1	NECAME_06496	Wormbase W246	PRJNA72135
Aspartic (A) Peptidases A01 family	Necator americanus	Nematoda	MER0213826-D1	NECAME_03266	Wormbase W246	PRJNA72135
Aspartic (A) Peptidases A01 family	Necator americanus	Nematoda	MER0420840-D1	NECAME_03267	Wormbase W246	PRJNA72135
Aspartic (A) Peptidases A01 family	Necator americanus	Nematoda	MER0213826-D4	NECAME_03268	Wormbase W246	PRJNA72135
Aspartic (A) Peptidases A01 family	Necator americanus	Nematoda	MER0213826-D4	NECAME_03269	Wormbase W246	PRJNA72135
Aspartic (A) Peptidases A01 family	Necator americanus	Nematoda	MER0213826-D4	NECAME_03270	Wormbase W246	PRJNA72135
Aspartic (A) Peptidases A01 family	Necator americanus	Nematoda	MER0692166-D1	NECAME_03271	Wormbase W246	PRJNA72135
Aspartic (A) Peptidases A01 family	Necator americanus	Nematoda	MER0648223-D1	NECAME_01817	Wormbase W246	PRJNA72135
Aspartic (A) Peptidases A01 family	Necator americanus	Nematoda	MER1020334-D1	NECAME_07804	Wormbase W246	PRJNA72135
Aspartic (A) Peptidases A01 family	Necator americanus	Nematoda	MER1020334-D2	NECAME_07805	Wormbase W246	PRJNA72135
Aspartic (A) Peptidases A01 family	Necator americanus	Nematoda	MER0591794-D1	NECAME_12364	Wormbase W246	PRJNA72135
Aspartic (A) Peptidases A01 family	Necator americanus	Nematoda	MER1145951-D9	NECAME_10172	Wormbase W246	PRJNA72135
Aspartic (A) Peptidases A01 family	Necator americanus	Nematoda	MER0014004-D1	NECAME_12064	Wormbase W246	PRJNA72135
Aspartic (A) Peptidases A01 family	Necator americanus	Nematoda	MER0014004-D2	NECAME_12064	Wormbase W246	PRJNA72135
Aspartic (A) Peptidases A01 family	Necator americanus	Nematoda	MER0507122-D1	NECAME_17116	Wormbase W246	PRJNA72135
Aspartic (A) Peptidases A01 family	Necator americanus	Nematoda	MER1022676-D1	NECAME_09590	Wormbase W246	PRJNA72135
Aspartic (A) Peptidases A01 family	Necator americanus	Nematoda	MER0460768-D1	NECAME_00408	Wormbase W246	PRJNA72135
Aspartic (A) Peptidases A01 family	Necator americanus	Nematoda	MER0640521-D1	NECAME_08060	Wormbase W246	PRJNA72135
Aspartic (A) Peptidases A01 family	Necator americanus	Nematoda	MER0692166-D2	NECAME_16674	Wormbase W246	PRJNA72135
Aspartic (A) Peptidases A01 family	Necator americanus	Nematoda	MER0689417-D1	NECAME_16669	Wormbase W246	PRJNA72135
Aspartic (A) Peptidases A01 family	Necator americanus	Nematoda	MER0694148-D1	NECAME_00429	Wormbase W246	PRJNA72135
Aspartic (A) Peptidases A01 family	Necator americanus	Nematoda	MER1024202-D11	NECAME_00430	Wormbase W246	PRJNA72135
Aspartic (A) Peptidases A01 family	Necator americanus	Nematoda	MER0495919-D1	NECAME_15831	Wormbase W246	PRJNA72135
Cysteine (C) Peptidase C01 family	Necator americanus	Nematoda	MER1125532-D2	NECAME_14336	Wormbase W246	PRJNA72135
Cysteine (C) Peptidase C01 family	Necator americanus	Nematoda	MER0704831-D1	NECAME_02023	Wormbase W246	PRJNA72135
Cysteine (C) Peptidase C01 family	Necator americanus	Nematoda	MER0702853-D1	NECAME_03383	Wormbase W246	PRJNA72135
Cysteine (C) Peptidase C01 family	Necator americanus	Nematoda	MER0081101-D1	NECAME_01684	Wormbase W246	PRJNA72135
Cysteine (C) Peptidase C01 family	Necator americanus	Nematoda	MER0703247-D1	NECAME_02194	Wormbase W246	PRJNA72135
Cysteine (C) Peptidase C01 family	Necator americanus	Nematoda	MER0703182-D9	NECAME_02725	Wormbase W246	PRJNA72135
Cysteine (C) Peptidase C01 family	Necator americanus	Nematoda	MER0081099-D1	NECAME_02743	Wormbase W246	PRJNA72135
Cysteine (C) Peptidase C01 family	Necator americanus	Nematoda	MER1126226-D10	NECAME_02744	Wormbase W246	PRJNA72135
Cysteine (C) Peptidase C01 family	Necator americanus	Nematoda	MER0702699-D1	NECAME_06064	Wormbase W246	PRJNA72135
Cysteine (C) Peptidase C01 family	Necator americanus	Nematoda	MER0703182-D1	NECAME_12455	Wormbase W246	PRJNA72135
Cysteine (C) Peptidase C01 family	Necator americanus	Nematoda	MER0705056-D1	NECAME_04857	Wormbase W246	PRJNA72135
Cysteine (C) Peptidase C01 family	Necator americanus	Nematoda	MER1126225-D1	NECAME_12452	Wormbase W246	PRJNA72135
Cysteine (C) Peptidase C01 family	Necator americanus	Nematoda	MER1126227-D1	NECAME_12452	Wormbase W246	PRJNA72135
Cysteine (C) Peptidase C01 family	Necator americanus	Nematoda	MER1126226-D1	NECAME_12452	Wormbase W246	PRJNA72135
Cysteine (C) Peptidase C01 family	Necator americanus	Nematoda	MER0702761-D1	NECAME_14862	Wormbase W246	PRJNA72135
Cysteine (C) Peptidase C01 family	Necator americanus	Nematoda	MER0692872-D1	NECAME_14048	Wormbase W246	PRJNA72135
Cysteine (C) Peptidase C01 family	Necator americanus	Nematoda	MER1104349-D1	NECAME_06826	Wormbase W246	PRJNA72135
Cysteine (C) Peptidase C01 family	Necator americanus	Nematoda	MER0081102-D1	NECAME_02726	Wormbase W246	PRJNA72135
Cysteine (C) Peptidase C01 family	Necator americanus	Nematoda	MER1125603-D1	NECAME_02726	Wormbase W246	PRJNA72135
Cysteine (C) Peptidase C13 family	Necator americanus	Nematoda	MER002478-D1	NECAME_16988	Wormbase W246	PRJNA72135
Cysteine (C) Peptidase C13 family	Necator americanus	Nematoda	MER242264-D1	NECAME_14977	Wormbase W246	PRJNA72135
Metallo (M) Peptidase M13 family	Necator americanus	Nematoda	MER0832512-D1	NECAME_13869	Wormbase W246	PRJNA72135
Metallo (M) Peptidase M13 family	Necator americanus	Nematoda	MER0832215-D1	NECAME_11903	Wormbase W246	PRJNA72135
Metallo (M) Peptidase M13 family	Necator americanus	Nematoda	MER0832702-D1	NECAME_00113	Wormbase W246	PRJNA72135
Metallo (M) Peptidase M13 family	Necator americanus	Nematoda	MER0832702-D1	NECAME_00114	Wormbase W246	PRJNA72135
Metallo (M) Peptidase M13 family	Necator americanus	Nematoda	MER0832702-D1	NECAME_00115	Wormbase W246	PRJNA72135
Metallo (M) Peptidase M13 family	Necator americanus	Nematoda	MER0831828-D1	NECAME_03190	Wormbase W246	PRJNA72135
Metallo (M) Peptidase M13 family	Necator americanus	Nematoda	MER0831826-D1	NECAME_03190	Wormbase W246	PRJNA72135
Metallo (M) Peptidase M13 family	Necator americanus	Nematoda	MER0829933-D1	NECAME_06220	Wormbase W246	PRJNA72135
Metallo (M) Peptidase M13 family	Necator americanus	Nematoda	MER0829933-D1	NECAME_06221	Wormbase W246	PRJNA72135
Metallo (M) Peptidase M13 family	Necator americanus	Nematoda	MER0829933-D1	NECAME_06222	Wormbase W246	PRJNA72135
Metallo (M) Peptidase M13 family	Necator americanus	Nematoda	MER0830922-D1	NECAME_14781	Wormbase W246	PRJNA72135
Metallo (M) Peptidase M13 family	Necator americanus	Nematoda	MER0830378-D1	NECAME_09982	Wormbase W246	PRJNA72135
Metallo (M) Peptidase M13 family	Necator americanus	Nematoda	MER0830011-D5	NECAME_09978	Wormbase W246	PRJNA72135
Metallo (M) Peptidase M13 family	Necator americanus	Nematoda	MER0830011-D5	NECAME_09979	Wormbase W246	PRJNA72135
Metallo (M) Peptidase M13 family	Necator americanus	Nematoda	MER0830162-D1	NECAME_07582	Wormbase W246	PRJNA72135
Metallo (M) Peptidase M13 family	Necator americanus	Nematoda	MER0830011-D3	NECAME_17288	Wormbase W246	PRJNA72135
Metallo (M) Peptidase M13 family	Necator americanus	Nematoda	MER0830847-D1	NECAME_02156	Wormbase W246	PRJNA72135
Metallo (M) Peptidase M13 family	Necator americanus	Nematoda	MER0831522-D1	NECAME_01121	Wormbase W246	PRJNA72135
Metallo (M) Peptidase M13 family	Necator americanus	Nematoda	MER0155891-D2	NECAME_01122	Wormbase W246	PRJNA72135
Metallo (M) Peptidase M13 family	Necator americanus	Nematoda	MER0155891-D2	NECAME_01123	Wormbase W246	PRJNA72135
Metallo (M) Peptidase M13 family	Necator americanus	Nematoda	MER0155891-D2	NECAME_01124	Wormbase W246	PRJNA72135
Metallo (M) Peptidase M13 family	Necator americanus	Nematoda	MER0155891-D2	NECAME_01125	Wormbase W246	PRJNA72135
Metallo (M) Peptidase M13 family	Necator americanus	Nematoda	MER0830850-D1	NECAME_01126	Wormbase W246	PRJNA72135
Metallo (M) Peptidase M13 family	Necator americanus	Nematoda	MER0903614-D1	NECAME_07019	Wormbase W246	PRJNA72135
Metallo (M) Peptidase M13 family	Necator americanus	Nematoda	MER0903614-D1	NECAME_07020	Wormbase W246	PRJNA72135
Metallo (M) Peptidase M13 family	Necator americanus	Nematoda	MER0903614-D1	NECAME_07021	Wormbase W246	PRJNA72135
Metallo (M) Peptidase M13 family	Necator americanus	Nematoda	MER0903614-D1	NECAME_07022	Wormbase W246	PRJNA72135
Metallo (M) Peptidase M13 family	Necator americanus	Nematoda	MER0830011-D1	NECAME_08297	Wormbase W246	PRJNA72135
Aspartic (A) Peptidases A01 family	Meloidogyne hapla	Nematoda	MER1124892-D1	MhA1_Contig9.frz3.gene9	Wormbase W246	PRJNA29083
Aspartic (A) Peptidases A01 family	Meloidogyne hapla	Nematoda	MER0013997-D1	MhA1_Contig78.frz3.fgene5	Wormbase W246	PRJNA29083
Cysteine (C) Peptidase C01 family	Meloidogyne hapla	Nematoda	MER1124695-D1	MhA1_Contig1527.frz3.gene4	Wormbase W246	PRJNA29083
Cysteine (C) Peptidase C01 family	Meloidogyne hapla	Nematoda	MER1124819-D1	MhA1_Contig708.frz3.gene1	Wormbase W246	PRJNA29083
Cysteine (C) Peptidase C01 family	Meloidogyne hapla	Nematoda	MER1124681-D7	MhA1_Contig1276.frz3.gene2	Wormbase W246	PRJNA29083
Cysteine (C) Peptidase C01 family	Meloidogyne hapla	Nematoda	MER1124313-D1	MhA1_Contig1089.frz3.gene14	Wormbase W246	PRJNA29083
Cysteine (C) Peptidase C01 family	Meloidogyne hapla	Nematoda	MER1124315-D1	MhA1_Contig1089.frz3.gene15	Wormbase W246	PRJNA29083
Cysteine (C) Peptidase C01 family	Meloidogyne hapla	Nematoda	MER1124317-D1	MhA1_Contig1089.frz3.gene18	Wormbase W246	PRJNA29083
Cysteine (C) Peptidase C01 family	Meloidogyne hapla	Nematoda	MER1124356-D1	MhA1_Contig1089.frz3.gene20	Wormbase W246	PRJNA29083
Cysteine (C) Peptidase C01 family	Meloidogyne hapla	Nematoda	MER0024338-D1	MhA1_Contig1380.frz3.fgene1	Wormbase W246	PRJNA29083
Cysteine (C) Peptidase C01 family	Meloidogyne hapla	Nematoda	MER0024338-D1	MhA1_Contig1380.frz3.gene1	Wormbase W246	PRJNA29083
Cysteine (C) Peptidase C01 family	Meloidogyne hapla	Nematoda	MER1124733-D1	MhA1_Contig456.frz3.fgene3	Wormbase W246	PRJNA29083
Cysteine (C) Peptidase C01 family	Meloidogyne hapla	Nematoda	MER1124944-D1	MhA1_Contig1986.frz3.gene9	Wormbase W246	PRJNA29083
Cysteine (C) Peptidase C01 family	Meloidogyne hapla	Nematoda	MER0226614-D2	MhA1_Contig783.frz3.gene3	Wormbase W246	PRJNA29083
Cysteine (C) Peptidase C01 family	Meloidogyne hapla	Nematoda	MER0226614-D2	MhA1_Contig783.frz3.gene4	Wormbase W246	PRJNA29083
Cysteine (C) Peptidase C01 family	Meloidogyne hapla	Nematoda	MER1124681-D3	MhA1_Contig1918.frz3.gene4	Wormbase W246	PRJNA29083
Cysteine (C) Peptidase C01 family	Meloidogyne hapla	Nematoda	MER1124438-D1	MhA1_Contig1119.frz3.gene2	Wormbase W246	PRJNA29083
Cysteine (C) Peptidase C01 family	Meloidogyne hapla	Nematoda	MER1124681-D1	MhA1_Contig1468.frz3.gene5	Wormbase W246	PRJNA29083
Cysteine (C) Peptidase C01 family	Meloidogyne hapla	Nematoda	MER1124820-D1	MhA1_Contig708.frz3.gene5	Wormbase W246	PRJNA29083
Cysteine (C) Peptidase C01 family	Meloidogyne hapla	Nematoda	MER1124679-D1	MhA1_Contig1433.frz3.gene7	Wormbase W246	PRJNA29083
Cysteine (C) Peptidase C13 family	Meloidogyne hapla	Nematoda	MER108254-D1	MhA1_Contig1079.frz3.gene10	Wormbase W246	PRJNA29083
Cysteine (C) Peptidase C13 family	Meloidogyne hapla	Nematoda	MER108254-D1	MhA1_Contig1079.frz3.gene11	Wormbase W246	PRJNA29083
Metallo (M) Peptidase M13 family	Meloidogyne hapla	Nematoda	MER1124680-D1	MhA1_Contig1452.frz3.gene2	Wormbase W246	PRJNA29083
Metallo (M) Peptidase M13 family	Meloidogyne hapla	Nematoda	MER1124908-D1	MhA1_Contig949.frz3.gene1	Wormbase W246	PRJNA29083
Metallo (M) Peptidase M13 family	Meloidogyne hapla	Nematoda	MER0830239-D1	MhA1_Contig1269.frz3.gene13	Wormbase W246	PRJNA29083
Metallo (M) Peptidase M13 family	Meloidogyne hapla	Nematoda	MER0830239-D1	MhA1_Contig1269.frz3.gene14	Wormbase W246	PRJNA29083
Metallo (M) Peptidase M13 family	Meloidogyne hapla	Nematoda	MER1125065-D1	MhA1_Contig343.frz3.gene20	Wormbase W246	PRJNA29083
Metallo (M) Peptidase M13 family	Meloidogyne hapla	Nematoda	MER1124257-D1	MhA1_Contig1077.frz3.gene1	Wormbase W246	PRJNA29083
Metallo (M) Peptidase M13 family	Meloidogyne hapla	Nematoda	MER1125007-D1	MhA1_Contig2699.frz3.fgene1	Wormbase W246	PRJNA29083
Aspartic (A) Peptidases A01 family	Trichinella spiralis	Nematoda	MER0383160-D1	EFV54505	Wormbase W246	PRJNA12603
Aspartic (A) Peptidases A01 family	Trichinella spiralis	Nematoda	MER0309539-D1	EFV60084	Wormbase W246	PRJNA12603
Cysteine (C) Peptidase C01 family	Trichinella spiralis	Nematoda	MER0344640-D1	EFV55373	Wormbase W246	PRJNA12603
Cysteine (C) Peptidase C01 family	Trichinella spiralis	Nematoda	MER0428383-D1	EFV52934	Wormbase W246	PRJNA12603
Cysteine (C) Peptidase C01 family	Trichinella spiralis	Nematoda	MER0345505-D1	EFV58323	Wormbase W246	PRJNA12603
Cysteine (C) Peptidase C01 family	Trichinella spiralis	Nematoda	MER0345524-D2	EFV57673	Wormbase W246	PRJNA12603
Cysteine (C) Peptidase C01 family	Trichinella spiralis	Nematoda	MER0345524-D1	EFV57673	Wormbase W246	PRJNA12603
Cysteine (C) Peptidase C01 family	Trichinella spiralis	Nematoda	MER0344986-D1	EFV61094	Wormbase W246	PRJNA12603
Cysteine (C) Peptidase C01 family	Trichinella spiralis	Nematoda	MER0345081-D2	EFV61033	Wormbase W246	PRJNA12603
Cysteine (C) Peptidase C01 family	Trichinella spiralis	Nematoda	MER0345081-D1	EFV61034	Wormbase W246	PRJNA12603
Cysteine (C) Peptidase C01 family	Trichinella spiralis	Nematoda	MER0345231-D1	EFV60721	Wormbase W246	PRJNA12603
Cysteine (C) Peptidase C01 family	Trichinella spiralis	Nematoda	MER0344540-D1	EFV52542	Wormbase W246	PRJNA12603
Cysteine (C) Peptidase C01 family	Trichinella spiralis	Nematoda	MER0345246-D1	EFV57515	Wormbase W246	PRJNA12603
Cysteine (C) Peptidase C01 family	Trichinella spiralis	Nematoda	MER0345246-D5	EFV57514	Wormbase W246	PRJNA12603
Cysteine (C) Peptidase C01 family	Trichinella spiralis	Nematoda	MER0344887-D1	EFV56511	Wormbase W246	PRJNA12603
Cysteine (C) Peptidase C01 family	Trichinella spiralis	Nematoda	MER0344733-D1	EFV56510	Wormbase W246	PRJNA12603
Cysteine (C) Peptidase C01 family	Trichinella spiralis	Nematoda	MER0345622-D1	EFV59177	Wormbase W246	PRJNA12603
Cysteine (C) Peptidase C13 family	Trichinella spiralis	Nematoda	MER242234-D1	EFV58550	Wormbase W246	PRJNA12603
Cysteine (C) Peptidase C13 family	Trichinella spiralis	Nematoda	MER242285-D1	EFV58194	Wormbase W246	PRJNA12603
Cysteine (C) Peptidase C13 family	Trichinella spiralis	Nematoda	MER242277-D1	EFV60568	Wormbase W246	PRJNA12603
Metallo (M) Peptidase M13 family	Trichinella spiralis	Nematoda	MER0339109-D2	EFV49326	Wormbase W246	PRJNA12603
Metallo (M) Peptidase M13 family	Trichinella spiralis	Nematoda	MER0289046-D1	EFV51629	Wormbase W246	PRJNA12603
Metallo (M) Peptidase M13 family	Trichinella spiralis	Nematoda	MER0289056-D1	EFV58801	Wormbase W246	PRJNA12603
Metallo (M) Peptidase M13 family	Trichinella spiralis	Nematoda	MER0339109-D1	EFV59893	Wormbase W246	PRJNA12603
Metallo (M) Peptidase M13 family	Trichinella spiralis	Nematoda	MER0289049-D1	EFV58799	Wormbase W246	PRJNA12603
NA, missing in the gene set

## Sheet: Table S10
Table S10. The EC-SOD annotation in 62 helminth genomes
Organism	BioProject	Classification 1	Classification 2	Gastropod-borne helminth (yes or no)	Gene ID	relate with snail-borne or not(yes or no)
Angiostrongylus cantonensis	This study	Nematoda	Angiostrongylus	yes	P51547-D1	no
Angiostrongylus cantonensis	This study	Nematoda	Angiostrongylus	yes	P51547-D12	no
Angiostrongylus cantonensis	This study	Nematoda	Angiostrongylus	yes	P51547-D9	no
Angiostrongylus cantonensis	This study	Nematoda	Angiostrongylus	yes	P51547-D3	yes
Angiostrongylus cantonensis	This study	Nematoda	Angiostrongylus	yes	P51547-D4	yes
Angiostrongylus cantonensis	This study	Nematoda	Angiostrongylus	yes	P51547-D5	yes
Angiostrongylus cantonensis	This study	Nematoda	Angiostrongylus	yes	P51547-D6	yes
Angiostrongylus cantonensis	This study	Nematoda	Angiostrongylus	yes	P51547-D7	yes
Angiostrongylus cantonensis	This study	Nematoda	Angiostrongylus	yes	P51547-D8	yes
Angiostrongylus cantonensis	This study	Nematoda	Angiostrongylus	yes	P51547-D11	yes
Angiostrongylus costaricensis	PRJEB494	Nematoda	Angiostrongylus	yes	P41963-D2	no
Angiostrongylus costaricensis	PRJEB494	Nematoda	Angiostrongylus	yes	P51547-D8	no
Angiostrongylus costaricensis	PRJEB494	Nematoda	Angiostrongylus	yes	P51547-D9	no
Angiostrongylus costaricensis	PRJEB494	Nematoda	Angiostrongylus	yes	P51547-D1	no
Angiostrongylus costaricensis	PRJEB494	Nematoda	Angiostrongylus	yes	P51547-D6	yes
Angiostrongylus costaricensis	PRJEB494	Nematoda	Angiostrongylus	yes	P51547-D4	yes
Angiostrongylus costaricensis	PRJEB494	Nematoda	Angiostrongylus	yes	P51547-D2	yes
Angiostrongylus costaricensis	PRJEB494	Nematoda	Angiostrongylus	yes	P51547-D3	yes
Angiostrongylus costaricensis	PRJEB494	Nematoda	Angiostrongylus	yes	P51547-D5	yes
Clonorchis sinensis	PRJDA72781	Platyhelminthes	Trematoda	yes	P16026-D4	yes
Clonorchis sinensis	PRJDA72781	Platyhelminthes	Trematoda	yes	Q01137-D2	yes
Clonorchis sinensis	PRJDA72781	Platyhelminthes	Trematoda	yes	P16026-D1	yes
Clonorchis sinensis	PRJDA72781	Platyhelminthes	Trematoda	yes	P16026-D3	yes
Clonorchis sinensis	PRJDA72781	Platyhelminthes	Trematoda	yes	P16026-D2	yes
Echinostoma caproni	PRJEB1207	Platyhelminthes	Trematoda	yes	P16026-D1	yes
Opisthorchis viverrini	PRJNA222628	Platyhelminthes	Trematoda	yes	P16026-D4	yes
Opisthorchis viverrini	PRJNA222628	Platyhelminthes	Trematoda	yes	P16026-D3	yes
Opisthorchis viverrini	PRJNA222628	Platyhelminthes	Trematoda	yes	P16026-D1	yes
Opisthorchis viverrini	PRJNA222628	Platyhelminthes	Trematoda	yes	P16026-D2	yes
Schistosoma curassoni	PRJEB519	Platyhelminthes	Trematoda	yes	P16026-D2	yes
Schistosoma curassoni	PRJEB519	Platyhelminthes	Trematoda	yes	P16026-D1	yes
Schistosoma haematobium	PRJNA78265	Platyhelminthes	Trematoda	yes	P16026-D1	yes
Schistosoma haematobium	PRJNA78265	Platyhelminthes	Trematoda	yes	P16026-D2	yes
Schistosoma japonicum	PRJEA34885	Platyhelminthes	Trematoda	yes	P16026-D1	yes
Schistosoma mansoni	PRJEA36577	Platyhelminthes	Trematoda	yes	P16026-D1	yes
Schistosoma mansoni	PRJEA36577	Platyhelminthes	Trematoda	yes	P16026-D2	yes
Schistosoma margrebowiei	PRJEB522	Platyhelminthes	Trematoda	yes	P16026-D1	yes
Schistosoma mattheei	PRJEB523	Platyhelminthes	Trematoda	yes	P16026-D1	yes
Schistosoma mattheei	PRJEB523	Platyhelminthes	Trematoda	yes	P16026-D2	yes
Schistosoma rodhaini	PRJEB526	Platyhelminthes	Trematoda	yes	P16026-D1	yes
Schistosoma rodhaini	PRJEB526	Platyhelminthes	Trematoda	yes	P16026-D2	yes
Trichobilharzia regenti	PRJEB4662	Platyhelminthes	Trematoda	yes	P16026-D1	yes
Trichobilharzia regenti	PRJEB4662	Platyhelminthes	Trematoda	yes	P16026-D2	yes
Ancylostoma caninum	PRJNA72585	Nematoda	Ancylostoma	no	P51547-D1	no
Ancylostoma caninum	PRJNA72585	Nematoda	Ancylostoma	no	P51547-D2	no
Ancylostoma caninum	PRJNA72585	Nematoda	Ancylostoma	no	P51547-D3	no
Ancylostoma caninum	PRJNA72585	Nematoda	Ancylostoma	no	P51547-D4	no
Ancylostoma caninum	PRJNA72585	Nematoda	Ancylostoma	no	P51547-D5	no
Ancylostoma caninum	PRJNA72585	Nematoda	Ancylostoma	no	P51547-D6	no
Ancylostoma caninum	PRJNA72585	Nematoda	Ancylostoma	no	P51547-D7	no
Ancylostoma ceylanicum	PRJNA231479	Nematoda	Ancylostoma	no	P51547-D1	no
Ancylostoma ceylanicum	PRJNA231479	Nematoda	Ancylostoma	no	P51547-D2	no
Ancylostoma ceylanicum	PRJNA231479	Nematoda	Ancylostoma	no	P51547-D4	no
Ancylostoma duodenale	PRJNA72581	Nematoda	Ancylostoma	no	P51547-D1	no
Anisakis simplex	PRJEB496	Nematoda	Anisakis	no	P51547-D1	no
Anisakis simplex	PRJEB496	Nematoda	Anisakis	no	P51547-D2	no
Anisakis simplex	PRJEB496	Nematoda	Anisakis	no	P51547-D3	no
Anisakis simplex	PRJEB496	Nematoda	Anisakis	no	Q01137-D3	no
Ascaris lumbricoides	PRJEB4950	Nematoda	Ascaris	no	P51547-D1	no
Ascaris suum	PRJNA80881	Nematoda	Ascaris	no	P51547-D1	no
Bursaphelenchus xylophilus	PRJEA64437	Nematoda	Bursaphelenchus	no	P34461-D2	no
Caenorhabditis elegans	PRJNA13758	Nematoda	Caenorhabditis	no	P34461-D1	no
Dictyocaulus viviparus	PRJNA72587	Nematoda	Dictyocaulus	no	P51547-D1	no
Dictyocaulus viviparus	PRJNA72587	Nematoda	Dictyocaulus	no	P51547-D2	no
Diphyllobothrium latum	PRJEB1206	Platyhelminthes	Cestoda	no	P51547-D1	no
Diploscapter coronatus	PRJDB3143	Nematoda	Diploscapter	no	P51547-D2	no
Diploscapter coronatus	PRJDB3143	Nematoda	Diploscapter	no	P34461-D2	no
Diploscapter coronatus	PRJDB3143	Nematoda	Diploscapter	no	P51547-D3	no
Ditylenchus destructor	PRJNA312427	Nematoda	Ditylenchus	no	P51547-D1	no
Dracunculus medinensis	PRJEB500	Nematoda	Dracunculus	no	P41962-D2	no
Dracunculus medinensis	PRJEB500	Nematoda	Dracunculus	no	P41962-D3	no
Fasciola hepatica	PRJNA179522	Platyhelminthes	Trematoda	no	P16026-D1	yes
Globodera pallida	PRJEB123	Nematoda	Globodera	no	Q01137-D9	no
Globodera pallida	PRJEB123	Nematoda	Globodera	no	Q01137-D3	no
Globodera rostochiensis	PRJEB13504	Nematoda	Globodera	no	Q01137-D5	no
Globodera rostochiensis	PRJEB13504	Nematoda	Globodera	no	Q01137-D2	no
Gyrodactylus salaris	PRJNA244375	Platyhelminthes	Monogenea	no	P41962-D1	no
Gyrodactylus salaris	PRJNA244375	Platyhelminthes	Monogenea	no	Q01137-D2	no
Haemonchus contortus	PRJEB506	Nematoda	Haemonchus	no	P51547-D2	no
Haemonchus contortus	PRJEB506	Nematoda	Haemonchus	no	P51547-D1	no
Haemonchus placei	PRJEB509	Nematoda	Haemonchus	no	P51547-D1	no
Heligmosomoides polygyrus	PRJEB15396	Nematoda	Heligmosomoides	no	P51547-D1	no
Macrostomum lignano	PRJNA371498	Platyhelminthes	Rhabditophora	no	P51547-D6	no
Macrostomum lignano	PRJNA371498	Platyhelminthes	Rhabditophora	no	P51547-D4	no
Macrostomum lignano	PRJNA371498	Platyhelminthes	Rhabditophora	no	P51547-D5	no
Meloidogyne hapla	PRJNA29083	Nematoda	Meloidogyne	no	P41962-D2	no
Necator americanus	PRJNA72135	Nematoda	Necator	no	P51547-D1	no
Necator americanus	PRJNA72135	Nematoda	Necator	no	P51547-D2	no
Nippostrongylus brasiliensis	PRJNA328296	Nematoda	Nippostrongylus	no	P51547-D1	no
Oesophagostomum dentatum	PRJNA72579	Nematoda	Oesophagostomum	no	P51547-D1	no
Parascaris univalens	PRJNA386823	Nematoda	Parascaris	no	P51547-D1	no
Parastrongyloides trichosuri	PRJEB515	Nematoda	Parastrongyloides	no	P51547-D2	no
Pristionchus exspectatus	PRJEB6009	Nematoda	Pristionchus	no	P51547-D4	no
Pristionchus exspectatus	PRJEB6009	Nematoda	Pristionchus	no	P51547-D3	no
Pristionchus pacificus	PRJNA12644	Nematoda	Pristionchus	no	P34461-D2	no
Pristionchus pacificus	PRJNA12644	Nematoda	Pristionchus	no	P34461-D1	no
Protopolystoma xenopodis	PRJEB1201	Platyhelminthes	Monogenea	no	P34461-D1	no
Protopolystoma xenopodis	PRJEB1201	Platyhelminthes	Monogenea	no	P34461-D4	no
Protopolystoma xenopodis	PRJEB1201	Platyhelminthes	Monogenea	no	P34461-D2	no
Protopolystoma xenopodis	PRJEB1201	Platyhelminthes	Monogenea	no	P34461-D3	no
Rhabditophanes kr3021	PRJEB1297	Nematoda	Rhabditophanes	no	P51547-D1	no
Schistocephalus solidus	PRJEB527	Platyhelminthes	Cestoda	no	P16026-D1	no
Schistocephalus solidus	PRJEB527	Platyhelminthes	Cestoda	no	P34461-D1	no
Schmidtea mediterranea	PRJNA379262	Platyhelminthes	Rhabditophora	no	P51547-D3	no
Schmidtea mediterranea	PRJNA379262	Platyhelminthes	Rhabditophora	no	P51547-D4	no
Schmidtea mediterranea	PRJNA379262	Platyhelminthes	Rhabditophora	no	P51547-D2	no
Spirometra erinaceieuropaei	PRJEB1202	Platyhelminthes	Cestoda	no	Q01137-D4	no
Steinernema carpocapsae	PRJNA202318	Nematoda	Steinernema	no	P51547-D1	no
Steinernema feltiae	PRJNA204661	Nematoda	Steinernema	no	P51547-D1	no
Steinernema glaseri	PRJNA204943	Nematoda	Steinernema	no	P51547-D1	no
Steinernema monticolum	PRJNA205067	Nematoda	Steinernema	no	P51547-D1	no
Steinernema scapterisci	PRJNA204942	Nematoda	Steinernema	no	P51547-D1	no
Strongyloides papillosus	PRJEB525	Nematoda	Strongyloides	no	P51547-D4	no
Strongyloides papillosus	PRJEB525	Nematoda	Strongyloides	no	P51547-D7	no
Strongyloides papillosus	PRJEB525	Nematoda	Strongyloides	no	P51547-D8	no
Strongyloides papillosus	PRJEB525	Nematoda	Strongyloides	no	P51547-D3	no
Strongyloides papillosus	PRJEB525	Nematoda	Strongyloides	no	P51547-D5	no
Strongyloides papillosus	PRJEB525	Nematoda	Strongyloides	no	P51547-D6	no
Strongyloides papillosus	PRJEB525	Nematoda	Strongyloides	no	P51547-D2	no
Strongyloides ratti	PRJEB125	Nematoda	Strongyloides	no	P51547-D2	no
Strongyloides stercoralis	PRJEB528	Nematoda	Strongyloides	no	P51547-D4	no
Strongyloides stercoralis	PRJEB528	Nematoda	Strongyloides	no	P51547-D2	no
Strongyloides venezuelensis	PRJEB530	Nematoda	Strongyloides	no	P51547-D3	no
Strongyloides venezuelensis	PRJEB530	Nematoda	Strongyloides	no	P34461-D2	no
Syphacia muris	PRJEB524	Nematoda	Syphacia	no	P51547-D1	no
Teladorsagia circumcincta	PRJNA72569	Nematoda	Teladorsagia	no	P51547-D1	no
Thelazia callipaeda	PRJEB1205	Nematoda	Thelazia	no	P41962-D2	no
Toxocara canis	PRJNA248777	Nematoda	Toxocara	no	P51547-D1	no
Toxocara canis	PRJNA248777	Nematoda	Toxocara	no	P51547-D2	no
Toxocara canis	PRJNA248777	Nematoda	Toxocara	no	P51547-D7	no
Toxocara canis	PRJNA248777	Nematoda	Toxocara	no	P51547-D3	no
Toxocara canis	PRJNA248777	Nematoda	Toxocara	no	Q07449-D2	no
Toxocara canis	PRJNA248777	Nematoda	Toxocara	no	Q07449-D3	no
Toxocara canis	PRJNA248777	Nematoda	Toxocara	no	P34461-D4	no
Toxocara canis	PRJNA248777	Nematoda	Toxocara	no	Q07449-D4	no
Toxocara canis	PRJNA248777	Nematoda	Toxocara	no	P34697-D9	no
Toxocara canis	PRJNA248777	Nematoda	Toxocara	no	P51547-D10	no
Trichuris muris	PRJEB126	Nematoda	Trichuris	no	P41963-D1	no
Trichuris suis	PRJNA208416	Nematoda	Trichuris	no	Q01137-D2	no
Trichuris trichiura	PRJEB535	Nematoda	Trichuris	no	Q01137-D1	no
